# Supplementary material for: A Method for Isolation and Proteomic Analysis of Outer Membrane Vesicles from Fecal Samples by LC-MS/MS
Source: J Proteomics Bioinform. Author manuscript; Available in PMC 2020 Mar 18. (PMC6497448; doi:10.4172/0974-276X.1000494)
Supplement: Suppl Table 3 [file NIHMS1020350-supplement-Suppl_Table_3.xlsx]

## Sheet: Sheet1
Accession	Description	ΣCoverage	Σ# Proteins	Σ# Unique Peptides	Σ# Peptides	Σ# PSMs
ANACOL_01041	glyceraldehyde-3-phosphate dehydrogenase, type I [Anaerotruncus colihominis DSM 17241]	5.04	1	1	1	7
BACCAC_00187	translation elongation factor Tu [Bacteroides caccae ATCC 43185]	7.36	80	1	2	7
BACCAC_00191	ribosomal protein L11 [Bacteroides caccae ATCC 43185]	8.84	9	1	1	2
BACCAC_00893	electron transport complex, RnfABCDGE type, C subunit [Bacteroides caccae ATCC 43185]	3.15	14	1	1	1
BACCAC_01032	OmpA family protein [Bacteroides caccae ATCC 43185]	18.49	10	2	2	11
BACCAC_01044	bacterial cytochrome ubiquinol oxidase [Bacteroides caccae ATCC 43185]	1.94	8	1	1	2
BACCAC_01286	succinate dehydrogenase flavoprotein subunit [Bacteroides caccae ATCC 43185]	7.28	28	2	4	10
BACCAC_01287	succinate dehydrogenase/fumarate reductase iron-sulfur subunit [Bacteroides caccae ATCC 43185]	9.16	5	1	1	1
BACCAC_01677	hypothetical protein [Bacteroides caccae ATCC 43185]	4.82	4	1	1	1
BACCAC_01753	SusD family protein [Bacteroides caccae ATCC 43185]	1.29	2	1	1	1
BACCAC_02181	hypothetical protein [Bacteroides caccae ATCC 43185]	9.44	97	2	2	5
BACCAC_02301	L-arabinose isomerase [Bacteroides caccae ATCC 43185]	4.13	19	1	1	2
BACCAC_02426	TonB-linked outer membrane protein, SusC/RagA family [Bacteroides caccae ATCC 43185]	3.46	167	1	2	2
BACCAC_02513	ferritin [Bacteroides caccae ATCC 43185]	26.42	14	3	3	8
BACCAC_02748	hypothetical protein [Bacteroides caccae ATCC 43185]	11.18	4	1	1	1
BACCAC_02775	carboxyl transferase domain protein [Bacteroides caccae ATCC 43185]	5.61	36	2	2	5
BACCAC_03719	SusD family protein [Bacteroides caccae ATCC 43185]	2.23	2	1	1	1
BACCAC_03848	hypothetical protein [Bacteroides caccae ATCC 43185]	9.09	11	1	1	1
BACCELL_01097	TonB-linked outer membrane protein, SusC/RagA family [Bacteroides cellulosilyticus DSM 14838]	3.46	160	2	3	6
BACCELL_01098	SusD family protein [Bacteroides cellulosilyticus DSM 14838]	6.83	10	3	3	13
BACCELL_01203	TonB-linked outer membrane protein, SusC/RagA family [Bacteroides cellulosilyticus DSM 14838]	1.29	3	1	1	2
BACCELL_01546	putative esterase [Bacteroides cellulosilyticus DSM 14838]	5.6	6	1	1	1
BACCELL_02467	export membrane protein SecD [Bacteroides cellulosilyticus DSM 14838]	1.3	13	1	1	2
BACCELL_02711	ribosomal protein L16 [Bacteroides cellulosilyticus DSM 14838]	9.72	7	1	1	2
BACCELL_02714	ribosomal protein L14 [Bacteroides cellulosilyticus DSM 14838]	10.74	12	1	1	2
BACCELL_03335	SusD family protein [Bacteroides cellulosilyticus DSM 14838]	4.03	2	3	3	5
BACCELL_03513	hypothetical protein [Bacteroides cellulosilyticus DSM 14838]	5.28	1	1	1	1
BACCELL_05585	glutamate dehydrogenase, NAD-specific [Bacteroides cellulosilyticus DSM 14838]	30.57	60	1	4	6
BACCOP_01348	ribosomal protein S5 [Bacteroides coprocola DSM 17136]	8.19	16	1	1	2
BACCOP_02458	NAD(P)-specific glutamate dehydrogenase [Bacteroides coprocola DSM 17136]	8.56	26	3	3	6
BACCOP_03402	NADH:ubiquinone oxidoreductase, B subunit [Bacteroides coprocola DSM 17136]	4.65	4	1	1	2
BACCOPRO_02302	TonB-linked outer membrane protein, SusC/RagA family [Bacteroides coprophilus DSM 18228 = JCM 13818]	14.95	8	9	10	26
BACCOPRO_03260	putative phosphoribosylformylglycinamidine synthase [Bacteroides coprophilus DSM 18228 = JCM 13818]	1.25	30	1	1	2
BACCOPRO_03483	transcriptional regulatory protein RprY [Bacteroides coprophilus DSM 18228 = JCM 13818]	8.19	22	1	1	1
BACDOR_00046	TonB-linked outer membrane protein, SusC/RagA family [Bacteroides dorei DSM 17855]	21.71	21	17	17	59
BACDOR_00114	glutamate formimidoyltransferase [Bacteroides dorei DSM 17855]	12.33	9	2	2	3
BACDOR_00214	hypothetical protein [Bacteroides dorei DSM 17855]	6.98	3	1	1	6
BACDOR_00478	hypothetical protein [Bacteroides dorei DSM 17855]	11.04	3	1	1	3
BACDOR_00581	TonB-linked outer membrane protein, SusC/RagA family [Bacteroides dorei DSM 17855]	8.77	159	6	7	13
BACDOR_00582	SusD family protein [Bacteroides dorei DSM 17855]	5.72	1	2	2	4
BACDOR_00649	hypothetical protein [Bacteroides dorei DSM 17855]	1.59	4	1	1	3
BACDOR_00767	OmpA family protein [Bacteroides dorei DSM 17855]	29.41	2	3	9	23
BACDOR_00768	hypothetical protein [Bacteroides dorei DSM 17855]	27.34	2	5	5	14
BACDOR_00945	electron transport complex, RnfABCDGE type, C subunit [Bacteroides dorei DSM 17855]	6.97	4	1	1	2
BACDOR_01143	TonB-linked outer membrane protein, SusC/RagA family [Bacteroides dorei DSM 17855]	2.65	21	1	2	3
BACDOR_01190	hypothetical protein [Bacteroides dorei DSM 17855]	30.03	3	11	11	44
BACDOR_01191	TonB-linked outer membrane protein, SusC/RagA family [Bacteroides dorei DSM 17855]	20.76	26	14	15	39
BACDOR_01259	TonB-linked outer membrane protein, SusC/RagA family [Bacteroides dorei DSM 17855]	23.59	15	16	17	34
BACDOR_01266	SusD family protein [Bacteroides dorei DSM 17855]	33.85	6	12	12	47
BACDOR_01277	carbohydrate binding domain protein [Bacteroides dorei DSM 17855]	6.85	22	1	4	8
BACDOR_01280	TonB-linked outer membrane protein, SusC/RagA family [Bacteroides dorei DSM 17855]	6.72	5	5	5	12
BACDOR_01318	hypothetical protein [Bacteroides dorei DSM 17855]	6.77	4	1	1	4
BACDOR_01822	SusD family protein [Bacteroides dorei DSM 17855]	2.85	6	1	1	2
BACDOR_01987	TonB-linked outer membrane protein, SusC/RagA family [Bacteroides dorei DSM 17855]	18.04	60	12	14	29
BACDOR_02116	TonB-linked outer membrane protein, SusC/RagA family [Bacteroides dorei DSM 17855]	18.08	4	11	11	29
BACDOR_02259	SusD family protein [Bacteroides dorei DSM 17855]	24.36	6	7	7	17
BACDOR_02275	hypothetical protein [Bacteroides dorei DSM 17855]	3.08	3	1	1	1
BACDOR_02276	hypothetical protein [Bacteroides dorei DSM 17855]	16.88	2	4	4	23
BACDOR_02698	DNA gyrase, A subunit [Bacteroides dorei DSM 17855]	1.41	13	1	1	2
BACDOR_02769	NADH:ubiquinone oxidoreductase, Na(+)-translocating, A subunit [Bacteroides dorei DSM 17855]	6.68	5	2	2	3
BACDOR_02883	TonB-dependent receptor plug domain protein [Bacteroides dorei DSM 17855]	1.66	4	1	1	2
BACDOR_03276	TonB-linked outer membrane protein, SusC/RagA family [Bacteroides dorei DSM 17855]	37.36	33	1	24	90
BACDOR_03547	hypothetical protein [Bacteroides dorei DSM 17855]	5.29	4	1	1	4
BACDOR_03612	hypothetical protein [Bacteroides dorei DSM 17855]	27.92	4	1	11	37
BACDOR_03916	TonB-linked outer membrane protein, SusC/RagA family [Bacteroides dorei DSM 17855]	13.55	18	9	10	16
BACDOR_04220	SusD family protein [Bacteroides dorei DSM 17855]	2.91	5	1	1	1
BACDOR_04315	TonB-dependent receptor [Bacteroides dorei DSM 17855]	6.18	14	3	3	7
BACDOR_04786	TonB-linked outer membrane protein, SusC/RagA family [Bacteroides dorei DSM 17855]	4.6	161	2	3	6
BACDOR_04892	TonB-linked outer membrane protein, SusC/RagA family [Bacteroides dorei DSM 17855]	30.73	6	20	22	81
BACEGG_01901	SusD family protein [Bacteroides eggerthii DSM 20697]	3.66	2	2	2	3
BACEGG_02926	ribosomal protein L5 [Bacteroides eggerthii DSM 20697]	9.8	32	1	1	1
BACFIN_05932	hypothetical protein [Bacteroides finegoldii DSM 17565]	7.37	4	2	2	6
BACFIN_06064	TonB-linked outer membrane protein, SusC/RagA family [Bacteroides finegoldii DSM 17565]	1.53	8	1	1	1
BACINT_00898	TonB-linked outer membrane protein, SusC/RagA family [Bacteroides intestinalis DSM 17393]	1.83	1	1	1	1
BACOVA_00942	TonB-linked outer membrane protein, SusC/RagA family [Bacteroides ovatus ATCC 8483]	8.49	101	4	5	11
BACOVA_01990	Beta galactosidase small chain [Bacteroides ovatus ATCC 8483]	1.26	5	1	1	2
BACOVA_02353	hypothetical protein [Bacteroides ovatus ATCC 8483]	13.45	3	1	2	6
BACOVA_02354	hypothetical protein [Bacteroides ovatus ATCC 8483]	33.68	2	2	5	23
BACOVA_02742	TonB-linked outer membrane protein, SusC/RagA family [Bacteroides ovatus ATCC 8483]	12.62	11	8	8	19
BACOVA_03419	glycosyl hydrolase family 3 C-terminal domain protein [Bacteroides ovatus ATCC 8483]	1.86	8	1	1	1
BACOVA_04104	hypothetical protein [Bacteroides ovatus ATCC 8483]	13.9	5	4	4	13
BACOVA_04392	SusD family protein [Bacteroides ovatus ATCC 8483]	5.47	4	2	2	2
BACOVA_04393	TonB-linked outer membrane protein, SusC/RagA family [Bacteroides ovatus ATCC 8483]	13.81	19	10	10	21
BACOVA_04824	hypothetical protein [Bacteroides ovatus ATCC 8483]	5.77	4	1	1	3
BACOVA_04910	SusD family protein [Bacteroides ovatus ATCC 8483]	6.14	7	3	3	8
BACOVA_04964	TonB-linked outer membrane protein, SusC/RagA family [Bacteroides ovatus ATCC 8483]	15.94	12	9	9	19
BACOVA_05197	outer membrane protein transport protein, Ompp1/FadL/TodX family [Bacteroides ovatus ATCC 8483]	8.75	19	2	3	7
BACPLE_00249	TonB-linked outer membrane protein, SusC/RagA family [Bacteroides plebeius DSM 17135]	3.26	159	2	3	10
BACPLE_01473	OmpA family protein [Bacteroides plebeius DSM 17135]	9.24	4	1	1	8
BACSTE_01658	SusD family protein [Bacteroides stercoris ATCC 43183]	1.56	1	1	1	2
BACSTE_02171	hypothetical protein [Bacteroides stercoris ATCC 43183]	7.44	2	1	1	3
BACSTE_02294	succinate dehydrogenase or fumarate reductase, flavoprotein subunit [Bacteroides stercoris ATCC 43183]	8.02	27	1	4	9
BACSTE_03572	glyceraldehyde-3-phosphate dehydrogenase, type I [Bacteroides stercoris ATCC 43183]	31.55	25	1	6	23
BACSTE_03607	LemA family protein [Bacteroides stercoris ATCC 43183]	11.92	26	2	2	2
BACUNI_00196	TonB-linked outer membrane protein, SusC/RagA family [Bacteroides uniformis ATCC 8492]	13.23	2	8	8	17
BACUNI_00197	SusD family protein [Bacteroides uniformis ATCC 8492]	5.78	1	2	2	3
BACUNI_00213	alkaline phosphatase family protein [Bacteroides uniformis ATCC 8492]	17.38	30	6	6	11
BACUNI_00241	TonB-linked outer membrane protein, SusC/RagA family [Bacteroides uniformis ATCC 8492]	15.3	7	11	11	27
BACUNI_00242	SusD family protein [Bacteroides uniformis ATCC 8492]	20.5	5	7	7	17
BACUNI_00316	SusD family protein [Bacteroides uniformis ATCC 8492]	10.02	5	4	4	6
BACUNI_00323	glycosyl hydrolase, family 31 [Bacteroides uniformis ATCC 8492]	5.94	9	3	3	5
BACUNI_00337	hypothetical protein [Bacteroides uniformis ATCC 8492]	6.45	3	1	1	1
BACUNI_00372	TonB-linked outer membrane protein, SusC/RagA family [Bacteroides uniformis ATCC 8492]	57.49	7	36	36	172
BACUNI_00921	isoamylase N-terminal domain protein [Bacteroides uniformis ATCC 8492]	3.74	2	1	1	1
BACUNI_00924	SusD family protein [Bacteroides uniformis ATCC 8492]	12.79	2	5	5	10
BACUNI_01011	efflux transporter, outer membrane factor lipoprotein, NodT family [Bacteroides uniformis ATCC 8492]	11.28	11	2	3	9
BACUNI_01088	TonB-linked outer membrane protein, SusC/RagA family [Bacteroides uniformis ATCC 8492]	0.8	3	1	1	1
BACUNI_01457	outer membrane efflux protein [Bacteroides uniformis ATCC 8492]	2.63	3	1	1	4
BACUNI_01658	transporter, MotA/TolQ/ExbB proton channel family protein [Bacteroides uniformis ATCC 8492]	29.21	10	2	6	24
BACUNI_01942	TonB-linked outer membrane protein, SusC/RagA family [Bacteroides uniformis ATCC 8492]	4.3	186	2	3	4
BACUNI_02048	OmpA family protein [Bacteroides uniformis ATCC 8492]	39.31	5	4	11	35
BACUNI_02775	hypothetical protein [Bacteroides uniformis ATCC 8492]	4.59	3	1	1	2
BACUNI_03776	hypothetical protein [Bacteroides uniformis ATCC 8492]	12.79	3	2	2	7
BACUNI_03777	hypothetical protein [Bacteroides uniformis ATCC 8492]	51.47	2	18	18	65
BACUNI_03993	hypothetical protein [Bacteroides uniformis ATCC 8492]	2.39	3	1	1	1
BACUNI_04003	export membrane protein SecD [Bacteroides uniformis ATCC 8492]	1.4	4	1	1	1
BACUNI_04443	TonB-linked outer membrane protein, SusC/RagA family [Bacteroides uniformis ATCC 8492]	4.09	120	1	3	7
BIFADO_01489	hypothetical protein [Bifidobacterium adolescentis L2-32]	44.12	1	1	1	1
BLAHAN_04112	FHA domain protein [Blautia hansenii DSM 20583]	5.08	1	1	1	1
BLAHAN_05054	glutamate formimidoyltransferase [Blautia hansenii DSM 20583]	4.71	1	1	1	4
BRYFOR_05022	3-oxoacyl-[acyl-carrier-protein] reductase [Marvinbryantia formatexigens DSM 14469]	4.88	37	1	1	4
BSBG_00461	SusD family protein [Bacteroides sp. 9_1_42FAA]	14.4	8	6	6	27
BSBG_00621	hypothetical protein [Bacteroides sp. 9_1_42FAA]	1.43	1	1	1	3
BSBG_00631	SusD family protein [Bacteroides sp. 9_1_42FAA]	12.92	3	6	6	21
BSBG_00753	SusD family protein [Bacteroides sp. 9_1_42FAA]	28.42	4	11	11	34
BSBG_00885	SusD family protein [Bacteroides sp. 9_1_42FAA]	22.75	8	1	7	31
BSBG_00886	TonB-linked outer membrane protein, SusC/RagA family [Bacteroides sp. 9_1_42FAA]	32.6	4	3	20	77
BSBG_00946	tetratricopeptide repeat protein [Bacteroides sp. 9_1_42FAA]	11.47	3	3	4	18
BSBG_01017	SusD family protein [Bacteroides sp. 9_1_42FAA]	29.28	6	9	10	24
BSBG_01019	hypothetical protein [Bacteroides sp. 9_1_42FAA]	6.81	3	2	2	4
BSBG_01027	TonB-linked outer membrane protein, SusC/RagA family [Bacteroides sp. 9_1_42FAA]	14.8	95	9	10	17
BSBG_01099	SusD family protein [Bacteroides sp. 9_1_42FAA]	37.81	1	1	14	67
BSBG_01117	SusD family protein [Bacteroides sp. 9_1_42FAA]	7.61	1	3	3	7
BSBG_01278	hypothetical protein [Bacteroides sp. 9_1_42FAA]	16.8	3	4	4	14
BSBG_01354	SusD family protein [Bacteroides sp. 9_1_42FAA]	9	5	3	3	5
BSBG_01366	pyrroline-5-carboxylate reductase [Bacteroides sp. 9_1_42FAA]	13.62	3	2	2	8
BSBG_01460	hypothetical protein [Bacteroides sp. 9_1_42FAA]	23.72	4	1	17	58
BSBG_01573	tetratricopeptide repeat protein [Bacteroides sp. 9_1_42FAA]	4.33	3	1	1	1
BSBG_01688	hypothetical protein [Bacteroides sp. 9_1_42FAA]	5.15	3	1	1	1
BSBG_01734	LemA family protein [Bacteroides sp. 9_1_42FAA]	6.22	1	1	1	4
BSBG_01958	ATP synthase F0, C subunit [Bacteroides sp. 9_1_42FAA]	36.9	4	2	2	7
BSBG_02130	SusD family protein [Bacteroides sp. 9_1_42FAA]	11.64	3	4	4	10
BSBG_02280	SusD family protein [Bacteroides sp. 9_1_42FAA]	15.13	3	5	5	21
BSBG_02344	META domain protein [Bacteroides sp. 9_1_42FAA]	4.18	2	1	1	2
BSBG_02717	tetratricopeptide repeat protein [Bacteroides sp. 9_1_42FAA]	3.46	3	1	1	1
BSBG_02779	D-phosphoglycerate dehydrogenase [Bacteroides sp. 9_1_42FAA]	10.13	28	2	2	7
BSBG_02838	hypothetical protein [Bacteroides sp. 9_1_42FAA]	5.86	4	2	2	3
BSBG_02839	TonB-linked outer membrane protein, SusC/RagA family [Bacteroides sp. 9_1_42FAA]	13.9	4	7	7	21
BSBG_02931	SusD family protein [Bacteroides sp. 9_1_42FAA]	31.15	13	13	13	42
BSBG_03025	TonB-linked outer membrane protein, SusC/RagA family [Bacteroides sp. 9_1_42FAA]	10.71	5	5	5	10
BSBG_03084	outer membrane efflux protein [Bacteroides sp. 9_1_42FAA]	2.05	5	1	1	1
BSBG_03091	glutamate dehydrogenase, NAD-specific [Bacteroides sp. 9_1_42FAA]	16.18	40	2	5	10
BSBG_03166	transcriptional regulator, AsnC family [Bacteroides sp. 9_1_42FAA]	7.24	17	1	1	1
BSBG_03216	outer membrane insertion signal domain protein [Bacteroides sp. 9_1_42FAA]	3.13	6	1	1	1
BSBG_03221	SusD family protein [Bacteroides sp. 9_1_42FAA]	36.13	4	11	11	44
BSBG_03311	SusD family protein [Bacteroides sp. 9_1_42FAA]	47.41	6	15	15	61
BSBG_03361	4-deoxy-L-threo-5-hexosulose-uronate ketol-isomerase [Bacteroides sp. 9_1_42FAA]	9	11	2	2	3
BSBG_03436	TonB-linked outer membrane protein, SusC/RagA family [Bacteroides sp. 9_1_42FAA]	3.33	4	2	2	2
BSBG_03484	succinate dehydrogenase/fumarate reductase iron-sulfur subunit [Bacteroides sp. 9_1_42FAA]	13.94	6	2	2	2
BSBG_03800	glyceraldehyde-3-phosphate dehydrogenase, type I [Bacteroides sp. 9_1_42FAA]	33.93	16	1	6	23
BSBG_03925	hypothetical protein [Bacteroides sp. 9_1_42FAA]	1.24	3	1	1	1
BSBG_03989	lactate/malate dehydrogenase, NAD binding domain protein [Bacteroides sp. 9_1_42FAA]	3.9	2	1	1	1
BSBG_04016	SusD family protein [Bacteroides sp. 9_1_42FAA]	6.54	7	2	2	7
BSBG_04033	SusD family protein [Bacteroides sp. 9_1_42FAA]	19.92	4	6	6	7
BSBG_04035	SusD family protein [Bacteroides sp. 9_1_42FAA]	21.9	32	8	8	23
BSBG_04102	TonB-linked outer membrane protein, SusC/RagA family [Bacteroides sp. 9_1_42FAA]	42.74	2	2	30	133
BSBG_04160	aminopeptidase P domain protein [Bacteroides sp. 9_1_42FAA]	6.05	2	3	3	4
BSBG_04464	hypothetical protein [Bacteroides sp. 9_1_42FAA]	23.88	2	1	3	9
BSBG_04561	ribosomal protein L25, Ctc-form [Bacteroides sp. 9_1_42FAA]	6.06	2	1	1	1
BSBG_04564	preprotein translocase, YajC subunit [Bacteroides sp. 9_1_42FAA]	17.31	1	1	1	1
BSBG_04680	OmpA family protein [Bacteroides sp. 9_1_42FAA]	6.58	4	2	2	5
BSBG_04735	hypothetical protein [Bacteroides sp. 9_1_42FAA]	14.38	2	5	5	11
BSBG_04776	hypothetical protein [Bacteroides sp. 9_1_42FAA]	37.23	5	12	12	61
BSCG_00148	OmpA family protein [Bacteroides sp. 2_2_4]	6.88	15	2	2	6
BSCG_00598	hypothetical protein [Bacteroides sp. 2_2_4]	10.62	1	1	1	1
BSCG_00667	OmpA family protein [Bacteroides sp. 2_2_4]	22.43	6	2	7	26
BSCG_01532	hypothetical protein [Bacteroides sp. 2_2_4]	10.51	9	3	3	7
BSCG_01533	hypothetical protein [Bacteroides sp. 2_2_4]	7.86	9	2	2	9
BSCG_01670	rubrerythrin [Bacteroides sp. 2_2_4]	42.19	19	4	4	9
BSCG_01744	TonB-linked outer membrane protein, SusC/RagA family [Bacteroides sp. 2_2_4]	12.16	163	7	8	14
BSCG_01745	SusD family protein [Bacteroides sp. 2_2_4]	5.21	9	3	3	8
BSCG_01748	SusD family protein [Bacteroides sp. 2_2_4]	16.46	7	5	6	17
BSCG_02379	hypothetical protein [Bacteroides sp. 2_2_4]	12.44	7	3	3	4
BSCG_03584	TonB-linked outer membrane protein, SusC/RagA family [Bacteroides sp. 2_2_4]	3.12	10	2	3	3
BSCG_03753	hypothetical protein [Bacteroides sp. 2_2_4]	16.14	2	3	3	10
BSCG_03757	SusD family protein [Bacteroides sp. 2_2_4]	16.37	7	6	7	21
BSCG_03758	TonB-linked outer membrane protein, SusC/RagA family [Bacteroides sp. 2_2_4]	20.1	4	12	12	29
BSCG_04291	hypothetical protein [Bacteroides sp. 2_2_4]	7.83	4	1	1	1
BSCG_04894	site-specific recombinase, phage integrase family [Bacteroides sp. 2_2_4]	2	1	1	1	1
BSCG_05132	hypothetical protein [Bacteroides sp. 2_2_4]	17.6	4	5	5	26
BSCG_05133	TonB-linked outer membrane protein, SusC/RagA family [Bacteroides sp. 2_2_4]	40.1	26	4	24	65
BSCG_05140	hypothetical protein [Bacteroides sp. 2_2_4]	15.08	5	4	4	14
BSCG_05265	ATP synthase F0, C subunit [Bacteroides sp. 2_2_4]	36.47	6	2	2	6
BSCG_05480	Pectinesterase [Bacteroides sp. 2_2_4]	4.62	6	1	1	4
BSEG_01188	outer membrane efflux protein [Bacteroides dorei 5_1_36/D4]	15.83	7	4	4	13
BSEG_01870	TonB-linked outer membrane protein, SusC/RagA family [Bacteroides dorei 5_1_36/D4]	44.92	23	1	29	93
BSEG_01949	TonB-linked outer membrane protein, SusC/RagA family [Bacteroides dorei 5_1_36/D4]	15.63	8	13	13	28
BSEG_01950	SusD family protein [Bacteroides dorei 5_1_36/D4]	22.4	8	8	8	25
BSEG_01951	hypothetical protein [Bacteroides dorei 5_1_36/D4]	16.07	1	2	2	13
BSEG_02192	hypothetical protein [Bacteroides dorei 5_1_36/D4]	2.86	4	1	1	4
BSEG_02764	putative D-tyrosyl-tRNA(Tyr) deacylase [Bacteroides dorei 5_1_36/D4]	2.65	5	1	1	1
BSEG_03238	TonB-linked outer membrane protein, SusC/RagA family [Bacteroides dorei 5_1_36/D4]	30.79	62	16	18	68
BSEG_03497	hypothetical protein [Bacteroides dorei 5_1_36/D4]	44.11	4	17	31	124
BSEG_03509	succinate dehydrogenase flavoprotein subunit [Bacteroides dorei 5_1_36/D4]	13.04	32	3	6	15
BSEG_03946	glycosyl hydrolase family 20, catalytic domain protein [Bacteroides dorei 5_1_36/D4]	1.9	5	1	1	2
BSEG_04235	TonB-linked outer membrane protein, SusC/RagA family [Bacteroides dorei 5_1_36/D4]	21.9	163	15	16	39
BSEG_04334	hypothetical protein [Bacteroides dorei 5_1_36/D4]	29.26	4	6	26	77
BSEG_04403	TonB-linked outer membrane protein, SusC/RagA family [Bacteroides dorei 5_1_36/D4]	57.82	36	38	38	172
BSFG_00318	TonB-linked outer membrane protein, SusC/RagA family [Bacteroides sp. 4_3_47FAA]	2.08	3	2	2	2
BSFG_00323	TonB-linked outer membrane protein, SusC/RagA family [Bacteroides sp. 4_3_47FAA]	5.35	158	3	4	8
BSFG_00397	TonB-linked outer membrane protein, SusC/RagA family [Bacteroides sp. 4_3_47FAA]	8.41	7	5	5	8
BSFG_00444	SusD family protein [Bacteroides sp. 4_3_47FAA]	23.16	7	2	8	32
BSFG_00805	hypothetical protein [Bacteroides sp. 4_3_47FAA]	3.62	2	1	1	1
BSFG_01349	hypothetical protein [Bacteroides sp. 4_3_47FAA]	25.94	2	3	3	11
BSFG_01680	TonB-linked outer membrane protein, SusC/RagA family [Bacteroides sp. 4_3_47FAA]	21.02	3	14	14	38
BSFG_01723	TonB-linked outer membrane protein, SusC/RagA family [Bacteroides sp. 4_3_47FAA]	10.85	7	8	8	17
BSFG_02635	SusD family protein [Bacteroides sp. 4_3_47FAA]	2.2	2	1	1	3
BSFG_03407	hypothetical protein [Bacteroides sp. 4_3_47FAA]	29.19	11	8	8	25
BSFG_04426	SusD family protein [Bacteroides sp. 4_3_47FAA]	43.09	5	17	17	78
BSFG_04427	TonB-linked outer membrane protein, SusC/RagA family [Bacteroides sp. 4_3_47FAA]	39.92	44	24	26	95
BSFG_04480	SusD family protein [Bacteroides sp. 4_3_47FAA]	23.79	4	10	10	33
BSFG_04741	hypothetical protein [Bacteroides sp. 4_3_47FAA]	1.74	3	1	1	2
BSGG_0175	SusC/RagA family TonB-linked outer membrane protein [Bacteroides sp. D2]	8.09	2	1	6	9
BSGG_0980	SusC/RagA family TonB-linked outer membrane protein [Bacteroides sp. D2]	1.31	3	1	1	2
BSGG_1485	hypothetical protein [Bacteroides sp. D2]	5.29	6	2	2	5
BSGG_2302	hypothetical protein [Bacteroides sp. D2]	19.18	8	1	6	15
BSGG_2463	SusC/RagA family TonB-linked outer membrane protein [Bacteroides sp. D2]	1.08	9	1	1	1
BSGG_3085	hypothetical protein [Bacteroides sp. D2]	2.11	4	1	1	1
BSGG_3105	hypothetical protein [Bacteroides sp. D2]	11.18	2	1	1	1
BSGG_3932	SusC/RagA family TonB-linked outer membrane protein [Bacteroides sp. D2]	36.26	26	1	21	57
BSGG_4403	hypothetical protein [Bacteroides sp. D2]	1.91	4	1	1	6
BSGG_5115	hypothetical protein [Bacteroides sp. D2]	2.17	1	1	1	1
BSIG_0142	SusC/RagA family TonB-linked outer membrane protein [Bacteroides sp. 1_1_6]	15.73	1	8	9	17
BSIG_0143	hypothetical protein [Bacteroides sp. 1_1_6]	12.59	1	3	3	3
BSIG_0240	hypothetical protein [Bacteroides sp. 1_1_6]	16.01	4	2	6	17
BSIG_0566	hypothetical protein [Bacteroides sp. 1_1_6]	3.11	2	1	1	1
BSIG_0567	SusC/RagA family TonB-linked outer membrane protein [Bacteroides sp. 1_1_6]	8.74	9	4	6	7
BSIG_0573	SusC/RagA family TonB-linked outer membrane protein [Bacteroides sp. 1_1_6]	12.28	13	7	8	28
BSIG_0575	hypothetical protein [Bacteroides sp. 1_1_6]	2.65	1	1	1	1
BSIG_0581	putative alpha-1,2-mannosidase [Bacteroides sp. 1_1_6]	1.74	20	1	1	2
BSIG_0953	hypothetical protein [Bacteroides sp. 1_1_6]	27.89	1	2	4	14
BSIG_0954	hypothetical protein [Bacteroides sp. 1_1_6]	15.79	1	1	2	9
BSIG_1336	NodT family efflux transporter, outer membrane factor (OMF) lipoprotein [Bacteroides sp. 1_1_6]	7.81	20	1	2	6
BSIG_2356	hypothetical protein [Bacteroides sp. 1_1_6]	4.42	2	1	1	1
BSIG_2398	SusC/RagA family TonB-linked outer membrane protein [Bacteroides sp. 1_1_6]	5.46	159	3	4	12
BSIG_2399	hypothetical protein [Bacteroides sp. 1_1_6]	10.53	2	4	4	5
BSIG_2400	hypothetical protein [Bacteroides sp. 1_1_6]	24.19	2	5	5	9
BSIG_2523	SusC/RagA family TonB-linked outer membrane protein [Bacteroides sp. 1_1_6]	2.82	2	2	2	2
BSIG_2608	SusC/RagA family TonB-linked outer membrane protein [Bacteroides sp. 1_1_6]	5.23	6	4	4	4
BSIG_2711	SusC/RagA family TonB-linked outer membrane protein [Bacteroides sp. 1_1_6]	2.38	3	2	2	2
BSIG_2769	hypothetical protein [Bacteroides sp. 1_1_6]	23.78	2	3	3	9
BSIG_4552	SusC/RagA family TonB-linked outer membrane protein [Bacteroides sp. 1_1_6]	20.81	123	11	13	32
BSIG_4553	hypothetical protein [Bacteroides sp. 1_1_6]	14.29	3	3	4	10
BXY_01290	heat shock protein Hsp20 [Bacteroides xylanisolvens XB1A]	24.37	6	2	2	2
BXY_02160	hypothetical protein [Bacteroides xylanisolvens XB1A]	27.89	3	1	4	20
BXY_08340	hypothetical protein [Bacteroides xylanisolvens XB1A]	3.73	5	1	1	1
BXY_15260	hypothetical protein [Bacteroides xylanisolvens XB1A]	23.42	5	5	5	10
BXY_28470	hypothetical protein [Bacteroides xylanisolvens XB1A]	16.18	9	10	10	28
BXY_29270	TonB-dependent Receptor Plug Domain. [Bacteroides xylanisolvens XB1A]	18.59	2	11	11	32
BXY_29280	SusD family. [Bacteroides xylanisolvens XB1A]	18.29	4	6	6	15
BXY_30740	SusD family. [Bacteroides xylanisolvens XB1A]	6.62	7	2	2	13
CBFG_00450	putative protease CspB [Clostridiales bacterium 1_7_47FAA]	2.07	1	1	1	1
CC1_34060	transcriptional regulator [Coprococcus catus GD/7]	9.77	1	1	1	1
CIT292_07785	hypothetical protein [Citrobacter youngae ATCC 29220]	7.27	1	1	1	1
CK1_12610	Formate-tetrahydrofolate ligase [Ruminococcus sp. SR1/5]	5.53	12	2	2	3
CK3_11540	Serine-pyruvate aminotransferase/archaeal aspartate aminotransferase [Clostridiales butyrate-producing bacterium SS3/4]	2.52	1	1	1	1
CLOHIR_00095	hypothetical protein [Peptoclostridium [Clostridium] hiranonis DSM 13275]	5.08	1	1	1	1
CLOHYLEM_06278	oxidoreductase, NAD-binding domain protein [Lachnospiraceae [Clostridium] hylemonae DSM 15053]	8.12	1	1	1	1
CLOL250_00585	FAD binding domain protein [Clostridium sp. L2-50]	1.85	1	1	1	1
CLOSPO_02443	hypothetical protein [Clostridium sporogenes ATCC 15579]	7.84	1	1	1	1
CLOSTASPAR_01330	diguanylate cyclase (GGDEF) domain protein [Lachnospiraceae [Clostridium asparagiforme] DSM 15981]	3.33	1	1	1	1
CLOSTHATH_05730	ABC transporter substrate binding protein [Lachnospiraceae [Clostridium] hathewayi DSM 13479]	3.27	1	1	1	2
COPCOM_01744	spermidine/putrescine ABC transporter, ATP-binding protein PotA family protein [Coprococcus comes ATCC 27758]	15.91	1	1	1	3
CUU_0022	putative lipoprotein [Bacteroides vulgatus PC510]	23.08	2	2	16	70
CUU_0095	RagB, SusD and hypothetical protein [Bacteroides vulgatus PC510]	23.34	3	9	9	35
CUU_0115	putative lipoprotein [Bacteroides vulgatus PC510]	3.22	2	1	1	2
CUU_0255	TonB-dependent receptor plug domain protein [Bacteroides vulgatus PC510]	35.2	4	6	23	86
CUU_0353	putative lipoprotein [Bacteroides vulgatus PC510]	4.21	6	2	2	6
CUU_0428	conserved hypothetical protein [Bacteroides vulgatus PC510]	48.18	2	7	17	60
CUU_0432	conserved hypothetical protein [Bacteroides vulgatus PC510]	3.53	6	2	2	4
CUU_0566	TonB-dependent receptor plug domain protein [Bacteroides vulgatus PC510]	4.99	37	2	3	4
CUU_0793	TonB-dependent receptor plug domain protein [Bacteroides vulgatus PC510]	12.48	6	7	7	20
CUU_0812	alpha amylase, catalytic domain protein [Bacteroides vulgatus PC510]	1.64	9	1	1	1
CUU_0925	beta galactosidase small chain [Bacteroides vulgatus PC510]	28.17	34	21	22	71
CUU_0952	arylsulfatase [Bacteroides vulgatus PC510]	15.67	2	3	3	6
CUU_0965	TonB-dependent receptor plug domain protein [Bacteroides vulgatus PC510]	38.91	9	22	22	63
CUU_1060	putative lipoprotein [Bacteroides vulgatus PC510]	3.78	4	2	2	2
CUU_1061	TonB-dependent receptor plug domain protein [Bacteroides vulgatus PC510]	4.49	1	3	3	8
CUU_1090	conserved hypothetical protein [Bacteroides vulgatus PC510]	27.13	7	3	19	68
CUU_1627	conserved hypothetical protein [Bacteroides vulgatus PC510]	6.03	2	1	1	1
CUU_1674	putative lipoprotein [Bacteroides vulgatus PC510]	13.47	5	3	3	5
CUU_1732	putative lipoprotein [Bacteroides vulgatus PC510]	7.46	3	2	2	3
CUU_1755	TonB-dependent receptor plug domain protein [Bacteroides vulgatus PC510]	12.44	5	9	9	17
CUU_1761	TonB-dependent receptor [Bacteroides vulgatus PC510]	35.12	109	20	21	76
CUU_1771	carbohydrate binding domain protein [Bacteroides vulgatus PC510]	11.18	23	3	6	11
CUU_1772	glycosyl hydrolase family 35 [Bacteroides vulgatus PC510]	8.44	5	4	4	5
CUU_1908	TonB-dependent receptor [Bacteroides vulgatus PC510]	3.11	36	1	2	2
CUU_1923	conserved hypothetical protein [Bacteroides vulgatus PC510]	22.6	11	6	7	9
CUU_2021	RagB, SusD and hypothetical protein [Bacteroides vulgatus PC510]	4.55	1	2	2	3
CUU_2025	conserved hypothetical protein [Bacteroides vulgatus PC510]	4.79	1	1	1	4
CUU_2040	putative lipoprotein [Bacteroides vulgatus PC510]	44.22	5	13	13	65
CUU_2041	TonB-dependent receptor plug domain protein [Bacteroides vulgatus PC510]	43.8	2	4	32	133
CUU_2080	conserved hypothetical protein [Bacteroides vulgatus PC510]	4.7	2	1	1	6
CUU_2085	outer membrane protein transport protein (OMPP1/FadL/TodX) [Bacteroides vulgatus PC510]	7.28	5	2	2	5
CUU_2105	putative lipoprotein [Bacteroides vulgatus PC510]	19.02	4	2	2	10
CUU_2435	TonB-dependent receptor [Bacteroides vulgatus PC510]	14.17	11	11	11	37
CUU_2436	putative lipoprotein [Bacteroides vulgatus PC510]	9.75	4	4	4	14
CUU_2518	putative lipoprotein [Bacteroides vulgatus PC510]	30.85	3	6	6	24
CUU_2729	TonB-dependent receptor plug domain protein [Bacteroides vulgatus PC510]	5.87	6	4	4	9
CUU_3173	putative lipoprotein [Bacteroides vulgatus PC510]	5.53	7	2	2	3
CUU_3549	GDSL-like protein [Bacteroides vulgatus PC510]	2.19	2	1	1	1
CUU_3737	signal peptide peptidase SppA, 67K type [Bacteroides vulgatus PC510]	6.41	7	3	3	5
CUU_3787	TonB-dependent receptor plug domain protein [Bacteroides vulgatus PC510]	42.42	36	26	26	61
CUU_3789	TonB-dependent receptor plug domain protein [Bacteroides vulgatus PC510]	36.35	6	24	24	80
CUU_3790	putative lipoprotein [Bacteroides vulgatus PC510]	23.54	10	7	8	25
CUU_3960	putative lipoprotein [Bacteroides vulgatus PC510]	49.62	2	8	8	41
CUU_3968	putative lipoprotein [Bacteroides vulgatus PC510]	37.42	3	16	16	78
CUU_3969	TonB-dependent receptor plug domain protein [Bacteroides vulgatus PC510]	41.46	11	29	31	131
CUU_3987	conserved hypothetical protein [Bacteroides vulgatus PC510]	15.65	7	2	2	3
CUY_1436	TonB-dependent receptor plug domain protein [Bacteroides ovatus SD CMC 3f]	32.85	6	14	17	37
CUY_2391	TonB-dependent receptor plug domain protein [Bacteroides ovatus SD CMC 3f]	6.88	10	5	5	8
CUY_4626	outer membrane insertion signal domain protein [Bacteroides ovatus SD CMC 3f]	35.83	4	2	5	17
CUY_4952	conserved hypothetical protein [Bacteroides ovatus SD CMC 3f]	17.77	7	5	5	14
CW1_0727	conserved hypothetical protein [Bacteroides xylanisolvens SD CC 2a]	14.15	3	2	2	2
CW1_0820	putative small-conductance mechanosensitive channel [Bacteroides xylanisolvens SD CC 2a]	9.97	24	2	2	3
CW1_1144	conserved hypothetical protein [Bacteroides xylanisolvens SD CC 2a]	24.52	3	2	2	4
CW1_1191	von Willebrand factor type A domain protein [Bacteroides xylanisolvens SD CC 2a]	14.71	14	3	3	5
CW1_2180	outer membrane insertion signal domain protein [Bacteroides xylanisolvens SD CC 2a]	41.8	4	3	6	17
CW1_2281	TonB-dependent receptor [Bacteroides xylanisolvens SD CC 2a]	9.85	48	6	7	15
CW1_2597	TonB-dependent receptor [Bacteroides xylanisolvens SD CC 2a]	13.59	5	8	8	23
CW1_3381	conserved hypothetical protein [Bacteroides xylanisolvens SD CC 2a]	9.45	5	2	2	4
CW1_4596	TonB-dependent receptor plug domain protein [Bacteroides xylanisolvens SD CC 2a]	28.27	4	13	16	40
CW1_4597	putative lipoprotein [Bacteroides xylanisolvens SD CC 2a]	13.67	3	3	3	7
CW1_4761	pyruvate flavodoxin/ferredoxin oxidoreductase, thiamine diP-binding domain protein [Bacteroides xylanisolvens SD CC 2a]	4.25	40	1	1	3
CW3_0149	tetratricopeptide repeat protein [Bacteroides xylanisolvens SD CC 1b]	32.13	19	8	12	24
CW3_0512	conserved hypothetical protein [Bacteroides xylanisolvens SD CC 1b]	7.6	9	2	2	2
CW3_2971	TonB-dependent receptor [Bacteroides xylanisolvens SD CC 1b]	10.99	12	1	7	9
CW3_4426	ribosomal protein S3 [Bacteroides xylanisolvens SD CC 1b]	7.08	19	1	1	4
ENTCAN_07604	AMP-binding enzyme [Enterobacter cancerogenus ATCC 35316]	3.19	1	1	1	1
ERE_01420	hypothetical protein [Eubacterium rectale M104/1]	10.4	1	3	3	17
ERE_07840	Domain of unknown function (DUF1975). [Eubacterium rectale M104/1]	2.35	1	1	1	1
ERE_19710	hypothetical protein [Eubacterium rectale M104/1]	44.6	1	2	2	12
ERE_28020	fagellar hook-basal body proteins [Eubacterium rectale M104/1]	3.56	2	1	1	7
EUBDOL_00732	3-dehydroquinate synthase [Erysipelotrichaceae [Eubacterium] dolichum DSM 3991]	3.29	1	1	1	1
FAEPRAA2165_00606	ribosomal protein S9 [Faecalibacterium prausnitzii A2-165]	8.33	4	1	1	1
FAEPRAA2165_00710	ATP synthase F0, C subunit [Faecalibacterium prausnitzii A2-165]	9.68	2	1	1	1
FAEPRAA2165_01270	aldehyde ferredoxin oxidoreductase, tungsten cofactor-binding domain protein [Faecalibacterium prausnitzii A2-165]	2.23	3	1	1	1
FAEPRAM212_02435	2-dehydro-3-deoxyphosphogluconate aldolase/4-hydroxy-2-oxoglutarate aldolase [Faecalibacterium prausnitzii M21/2]	5	2	1	1	2
FAEPRAM212_02974	5'-nucleotidase, C-terminal domain protein [Faecalibacterium prausnitzii M21/2]	5.5	2	2	2	4
FP2_30870	Phosphotransferase System HPr (HPr) Family [Faecalibacterium prausnitzii L2-6]	11.76	1	1	1	1
FPR_06250	hypothetical protein [Faecalibacterium prausnitzii SL3/3]	21.57	2	3	3	8
FPR_06360	TAT (twin-arginine translocation) pathway signal sequence. [Faecalibacterium prausnitzii SL3/3]	27.12	1	3	3	13
FPR_20690	hypothetical protein [Faecalibacterium prausnitzii SL3/3]	19.58	2	3	3	13
FPR_29580	acetyl-CoA acetyltransferases [Faecalibacterium prausnitzii SL3/3]	16.79	6	4	4	12
FSBG_01006	Hep/Hag repeat protein [Fusobacterium gonidiaformans 3-1-5R]	4.79	3	1	1	4
FSBG_01687	ribosomal RNA large subunit methyltransferase J [Fusobacterium gonidiaformans 3-1-5R]	4.87	1	1	1	1
FSEG_00392	methyltransferase domain protein [Fusobacterium necrophorum D12]	3.36	2	1	1	1
FSEG_02243	glycine--tRNA ligase, beta subunit [Fusobacterium necrophorum D12]	1.46	2	1	1	2
FUAG_00785	diaminopimelate epimerase [Fusobacterium ulcerans ATCC 49185]	6.12	2	1	1	1
HCMG_01026	hypothetical protein [Helicobacter canadensis MIT 98-5491]	4.42	1	1	1	2
HMPREF0101_02731	oxidoreductase, aldo/keto reductase family protein [Bacteroides sp. 2_1_16]	3.6	2	1	1	1
HMPREF0102_00542	SusD family protein [Bacteroides sp. 2_1_22]	19.76	11	1	6	12
HMPREF0102_02946	TonB-linked outer membrane protein, SusC/RagA family [Bacteroides sp. 2_1_22]	29.48	11	14	15	50
HMPREF0103_0350	hypothetical protein [Bacteroides sp. 2_1_33B]	6.48	4	1	1	1
HMPREF0104_04236	outer membrane protein [Bacteroides sp. 3_1_19]	18.81	1	9	11	33
HMPREF0104_04299	outer membrane protein [Bacteroides sp. 3_1_19]	32.37	2	2	3	10
HMPREF0105_0120	TonB-linked outer membrane protein, SusC/RagA family [Bacteroides sp. 3_1_33FAA]	4.19	6	3	3	4
HMPREF0105_1827	SusD family protein [Bacteroides sp. 3_1_33FAA]	28.26	6	11	11	20
HMPREF0105_2092	hypothetical protein [Bacteroides sp. 3_1_33FAA]	12.26	6	4	4	12
HMPREF0105_2551	hypothetical protein [Bacteroides sp. 3_1_33FAA]	12	24	1	1	2
HMPREF0105_3191	TonB-linked outer membrane protein, SusC/RagA family [Bacteroides sp. 3_1_33FAA]	3.03	7	2	2	3
HMPREF0105_3339	outer membrane insertion signal domain protein [Bacteroides sp. 3_1_33FAA]	13.02	6	5	5	12
HMPREF0105_3393	TonB-linked outer membrane protein, SusC/RagA family [Bacteroides sp. 3_1_33FAA]	40.34	166	28	29	151
HMPREF0105_3614	SusD family protein [Bacteroides sp. 3_1_33FAA]	12.74	3	4	4	5
HMPREF0105_4620	TonB-linked outer membrane protein, SusC/RagA family [Bacteroides sp. 3_1_33FAA]	15.05	9	7	9	23
HMPREF0105_4628	hypothetical protein [Bacteroides sp. 3_1_33FAA]	39.63	5	19	19	91
HMPREF0106_00493	hypothetical protein [Bacteroides sp. D22]	10.06	1	1	1	2
HMPREF0106_01399	conserved hypothetical protein [Bacteroides sp. D22]	6.11	4	2	2	12
HMPREF0106_02746	ribosomal protein L19 [Bacteroides sp. D22]	13.79	16	1	1	1
HMPREF0106_03387	outer membrane protein [Bacteroides sp. D22]	1.93	3	1	1	1
HMPREF0127_02640	hypothetical protein [Bacteroides sp. 1_1_30]	20.97	6	12	12	26
HMPREF0127_02642	hypothetical protein [Bacteroides sp. 1_1_30]	20.02	9	13	13	43
HMPREF0127_02643	hypothetical protein [Bacteroides sp. 1_1_30]	13.61	2	5	5	14
HMPREF0127_02644	hypothetical protein [Bacteroides sp. 1_1_30]	5.68	2	1	1	5
HMPREF0178_03888	hypothetical protein [Bilophila sp. 4_1_30]	33.61	11	11	11	36
HMPREF0240_01908	putative sgc region protein SgcX [Clostridium sp. D5]	3.59	1	1	1	1
HMPREF0326_02283	hypothetical protein [Desulfovibrio sp. 3_1_syn3]	16.23	2	1	1	1
HMPREF0406_00756	hypothetical protein [Fusobacterium nucleatum subsp. animalis 3_1_33]	5.22	1	1	1	1
HMPREF0485_00103	acetyltransferase, GNAT family [Klebsiella sp. 1_1_55]	3.45	1	1	1	1
HMPREF0492_0827	Eco57I restriction endonuclease [Lactobacillus acidophilus ATCC 4796]	1.47	1	1	1	1
HMPREF0494_0960	RNA methyltransferase, TrmH family, group 3 [Lactobacillus antri DSM 16041]	5.65	2	1	1	1
HMPREF0530_0626	transcriptional regulator, TetR family [Lactobacillus paracasei subsp. paracasei ATCC 25302]	4.76	1	1	1	4
HMPREF0623_1195	ABC transporter, ATP-binding protein [Pediococcus acidilactici DSM 20284]	5.16	1	1	1	1
HMPREF0623_1815	hypothetical protein [Pediococcus acidilactici DSM 20284]	2.46	2	1	1	1
HMPREF0673_00731	ribosomal protein L1 [Prevotella stercorea DSM 18206]	4.37	25	1	1	2
HMPREF0866_04579	acetyl-CoA C-acetyltransferase [Ruminococcaceae bacterium D16]	6.21	1	1	1	1
HMPREF0873_00053	acetyl-CoA C-acetyltransferase [Veillonella sp. 3_1_44]	9.51	1	1	1	1
HMPREF0874_01663	hypothetical protein [Veillonella sp. 6_1_27]	1.62	1	1	1	2
HMPREF0969_00725	signal peptide peptidase SppA, 67K type [Bacteroides sp. D20]	5.94	9	3	3	3
HMPREF0969_00967	TonB-linked outer membrane protein, SusC/RagA family [Bacteroides sp. D20]	9.39	17	7	8	15
HMPREF0969_01070	SusD family protein [Bacteroides sp. D20]	4.52	2	1	2	8
HMPREF0969_01071	TonB-linked outer membrane protein, SusC/RagA family [Bacteroides sp. D20]	16.04	4	10	12	41
HMPREF0969_01093	TonB-linked outer membrane protein, SusC/RagA family [Bacteroides sp. D20]	51.97	172	33	34	135
HMPREF0969_01539	SusD family protein [Bacteroides sp. D20]	5.52	4	2	2	2
HMPREF0969_02075	TonB-linked outer membrane protein, SusC/RagA family [Bacteroides sp. D20]	11.77	18	7	8	14
HMPREF0969_02176	hypothetical protein [Bacteroides sp. D20]	28.77	2	4	4	10
HMPREF0969_02217	TonB-linked outer membrane protein, SusC/RagA family [Bacteroides sp. D20]	7.24	3	5	5	10
HMPREF0969_02358	TonB-linked outer membrane protein, SusC/RagA family [Bacteroides sp. D20]	10	7	7	7	15
HMPREF0969_02399	Beta galactosidase small chain [Bacteroides sp. D20]	2.62	11	1	2	5
HMPREF0969_02837	hypothetical protein [Bacteroides sp. D20]	4.7	2	1	1	1
HMPREF0969_03167	SusD family protein [Bacteroides sp. D20]	10.69	5	3	3	6
HMPREF0969_03168	hypothetical protein [Bacteroides sp. D20]	2.01	4	1	1	1
HMPREF0981_00060	hypothetical protein [Erysipelotrichaceae bacterium 6_1_45]	14.59	2	1	1	1
HMPREF0982_00638	hypothetical protein [Erysipelotrichaceae bacterium 21_3]	4.06	2	1	1	1
HMPREF0982_02636	hypothetical protein [Erysipelotrichaceae bacterium 21_3]	1.46	5	1	1	1
HMPREF0983_02829	BNR/Asp-box repeat protein [Erysipelotrichaceae bacterium 3_1_53]	0.38	1	1	1	1
HMPREF0989_01540	hypothetical protein [Ralstonia sp. 5_2_56FAA]	3.52	1	1	1	1
HMPREF0990_00286	hypothetical protein [Lachnospiraceae bacterium 1_1_57FAA]	8.13	4	7	9	21
HMPREF0990_01015	hypothetical protein [Lachnospiraceae bacterium 1_1_57FAA]	2.08	2	1	1	1
HMPREF0990_02705	hypothetical protein [Lachnospiraceae bacterium 1_1_57FAA]	10.58	1	1	1	2
HMPREF0991_01239	hypothetical protein [Lachnospiraceae bacterium 2_1_58FAA]	13.11	71	1	1	3
HMPREF0991_01611	hypothetical protein [Lachnospiraceae bacterium 2_1_58FAA]	3.35	2	2	3	6
HMPREF0991_02540	hypothetical protein [Lachnospiraceae bacterium 2_1_58FAA]	10.89	1	9	10	23
HMPREF0991_03306	hypothetical protein [Lachnospiraceae bacterium 2_1_58FAA]	14.75	4	1	1	3
HMPREF0992_01092	hypothetical protein [Lachnospiraceae bacterium 6_1_63FAA]	6.62	2	8	8	18
HMPREF0994_03614	hypothetical protein [Lachnospiraceae bacterium 3_1_57FAA_CT1]	7.09	1	1	1	1
HMPREF0995_01365	hypothetical protein [Lachnospiraceae bacterium 7_1_58FAA]	25.82	1	16	16	57
HMPREF0995_04125	hypothetical protein [Lachnospiraceae bacterium 7_1_58FAA]	20.34	1	2	2	2
HMPREF0995_04684	hypothetical protein [Lachnospiraceae bacterium 7_1_58FAA]	8.71	4	2	2	5
HMPREF0996_00837	hypothetical protein [Lachnospiraceae bacterium 5_1_63FAA]	4.23	3	1	1	3
HMPREF1007_00135	TonB-dependent Receptor Plug domain-containing protein [Bacteroides sp. 4_1_36]	3.49	5	2	2	2
HMPREF1007_00166	TonB-dependent Receptor Plug domain-containing protein [Bacteroides sp. 4_1_36]	2.8	3	2	2	2
HMPREF1007_00188	xylose isomerase-like TIM barrel protein [Bacteroides sp. 4_1_36]	5	2	1	1	1
HMPREF1007_00596	tetratricopeptide [Bacteroides sp. 4_1_36]	15.43	14	2	6	18
HMPREF1007_00745	TonB-dependent Receptor Plug domain-containing protein [Bacteroides sp. 4_1_36]	0.87	1	1	1	2
HMPREF1007_00812	hypothetical protein [Bacteroides sp. 4_1_36]	9.65	1	4	4	8
HMPREF1007_00911	hypothetical protein [Bacteroides sp. 4_1_36]	47.71	8	21	21	98
HMPREF1007_00952	hypothetical protein [Bacteroides sp. 4_1_36]	5.51	1	3	3	7
HMPREF1007_01053	OmpA family protein [Bacteroides sp. 4_1_36]	9.82	1	1	1	3
HMPREF1007_01130	hypothetical protein [Bacteroides sp. 4_1_36]	1.34	7	1	1	1
HMPREF1007_01404	serine hydroxymethyltransferase [Bacteroides sp. 4_1_36]	2.85	19	1	1	2
HMPREF1007_01437	hypothetical protein [Bacteroides sp. 4_1_36]	22.68	1	3	3	20
HMPREF1007_01461	major outer membrane protein OmpA [Bacteroides sp. 4_1_36]	27.84	2	1	7	14
HMPREF1007_01506	outer membrane insertion protein [Bacteroides sp. 4_1_36]	38.59	8	12	12	30
HMPREF1007_01748	hypothetical protein [Bacteroides sp. 4_1_36]	20.37	1	2	2	5
HMPREF1007_01918	hypothetical protein [Bacteroides sp. 4_1_36]	39.56	12	15	15	51
HMPREF1007_01919	TonB-dependent Receptor Plug domain-containing protein [Bacteroides sp. 4_1_36]	31.45	16	20	20	74
HMPREF1007_01973	hypothetical protein [Bacteroides sp. 4_1_36]	7.34	13	3	3	10
HMPREF1007_03247	hypothetical protein [Bacteroides sp. 4_1_36]	5.6	3	2	2	3
HMPREF1007_03285	alpha-2-macroglobulin family protein [Bacteroides sp. 4_1_36]	2.1	4	3	3	3
HMPREF1007_03321	hypothetical protein [Bacteroides sp. 4_1_36]	5.62	2	1	1	3
HMPREF1007_03647	hypothetical protein [Bacteroides sp. 4_1_36]	3.48	1	1	1	3
HMPREF1007_03648	hypothetical protein [Bacteroides sp. 4_1_36]	4.43	1	1	1	1
HMPREF1007_03650	hypothetical protein [Bacteroides sp. 4_1_36]	16.45	1	6	6	17
HMPREF1007_03651	TonB-dependent Receptor Plug domain-containing protein [Bacteroides sp. 4_1_36]	12.74	11	8	8	16
HMPREF1016_00076	TonB dependent receptor [Bacteroides eggerthii 1_2_48FAA]	14.58	11	15	15	41
HMPREF1016_02111	hypothetical protein [Bacteroides eggerthii 1_2_48FAA]	6.88	8	2	2	8
HMPREF1017_00944	hypothetical protein [Bacteroides ovatus 3_8_47FAA]	5.22	1	1	1	1
HMPREF1017_02851	hypothetical protein [Bacteroides ovatus 3_8_47FAA]	7.84	1	4	4	10
HMPREF1017_02852	hypothetical protein [Bacteroides ovatus 3_8_47FAA]	14.79	1	3	3	5
HMPREF1017_02950	hypothetical protein [Bacteroides ovatus 3_8_47FAA]	13.12	162	9	10	19
HMPREF1017_04664	hypothetical protein [Bacteroides ovatus 3_8_47FAA]	22.43	5	2	7	26
HMPREF1018_00964	hypothetical protein [Bacteroides sp. 2_1_56FAA]	2.15	4	1	1	4
HMPREF1026_01856	hypothetical protein [Lachnospiraceae bacterium 8_1_57FAA]	4.31	3	3	3	7
HMPREF1033_00816	hypothetical protein [Tannerella sp. 6_1_58FAA_CT1]	3.01	1	1	1	5
HMPREF1033_01491	hypothetical protein [Tannerella sp. 6_1_58FAA_CT1]	7.22	1	1	1	2
HMPREF1033_01518	hypothetical protein [Tannerella sp. 6_1_58FAA_CT1]	5.3	1	1	1	2
HMPREF1033_02361	SusC/RagA family TonB-linked outer membrane protein [Tannerella sp. 6_1_58FAA_CT1]	9.45	5	7	7	13
HMPREF1033_02362	hypothetical protein [Tannerella sp. 6_1_58FAA_CT1]	3.18	1	1	1	1
HMPREF1033_02363	hypothetical protein [Tannerella sp. 6_1_58FAA_CT1]	2.4	1	2	2	3
HMPREF1033_02372	SusC/RagA family TonB-linked outer membrane protein [Tannerella sp. 6_1_58FAA_CT1]	2.73	1	2	2	5
HMPREF1033_02373	hypothetical protein [Tannerella sp. 6_1_58FAA_CT1]	3	1	1	1	4
HMPREF1033_02375	hypothetical protein [Tannerella sp. 6_1_58FAA_CT1]	9.58	2	7	7	20
HMPREF1033_02380	hypothetical protein [Tannerella sp. 6_1_58FAA_CT1]	1.13	1	1	1	1
HMPREF1033_03107	SusC/RagA family TonB-linked outer membrane protein [Tannerella sp. 6_1_58FAA_CT1]	5.28	191	2	4	8
HMPREF1033_03108	hypothetical protein [Tannerella sp. 6_1_58FAA_CT1]	4.07	1	2	2	3
HMPREF1211_00105	hypothetical protein [Streptomyces sp. HGB0020]	6	1	1	1	1
HMPREF1214_00305	hypothetical protein [Bacteroides sp. HPS0048]	10.5	8	1	4	9
HMPREF1214_00493	hypothetical protein [Bacteroides sp. HPS0048]	4.96	1	1	1	1
HMPREF1214_00930	hypothetical protein [Bacteroides sp. HPS0048]	11.23	2	3	3	14
HMPREF1214_01066	hypothetical protein [Bacteroides sp. HPS0048]	2.56	1	1	1	1
HMPREF1214_01214	hypothetical protein [Bacteroides sp. HPS0048]	10.02	1	3	3	7
HMPREF1214_01215	hypothetical protein [Bacteroides sp. HPS0048]	5.91	158	4	5	10
HMPREF1311_03702	hypothetical protein [Proteus mirabilis WGLW6]	0.98	1	1	1	1
HMPREF1392_01234	tRNA-guanine transglycosylase [Helicobacter pylori GAM101Biv]	3.77	20	1	1	1
HMPREF1410_01624	hypothetical protein [Helicobacter pylori GAM249T]	2.89	2	1	1	1
HMPREF1476_01225	hypothetical protein [Sutterella wadsworthensis HGA0223]	3.43	2	1	1	2
HMPREF1476_01640	FolC protein [Sutterella wadsworthensis HGA0223]	6.04	2	1	1	1
HMPREF1477_01868	hypothetical protein [Veillonella sp. HPA0037]	6.9	2	2	2	2
HMPREF1486_04594	hypothetical protein [Streptomyces sp. HPH0547]	5.02	1	1	1	5
HMPREF1532_03991	hypothetical protein [Bacteroides salyersiae WAL 10018 = DSM 18765 = JCM 12988]	1.97	5	1	1	2
HMPREF1705_01927	histidine triad domain protein [Anaerobaculum hydrogeniformans ATCC BAA-1850]	6.63	1	1	1	1
HMPREF9007_00004	outer membrane protein [Bacteroides sp. 1_1_14]	7.52	1	4	4	17
HMPREF9007_00005	conserved hypothetical protein [Bacteroides sp. 1_1_14]	10.64	1	4	4	9
HMPREF9007_00007	conserved hypothetical protein [Bacteroides sp. 1_1_14]	9.64	1	1	1	3
HMPREF9007_00395	outer membrane protein [Bacteroides sp. 1_1_14]	1.92	1	1	1	1
HMPREF9007_01728	MotA/TolQ/ExbB proton channel family protein [Bacteroides sp. 1_1_14]	30.23	10	2	6	26
HMPREF9007_02484	conserved hypothetical protein [Bacteroides sp. 1_1_14]	5.46	2	2	2	3
HMPREF9007_03296	OmpA family protein [Bacteroides sp. 1_1_14]	3.47	4	1	1	3
HMPREF9008_01576	transporter, MotA/TolQ/ExbB proton channel family protein [Parabacteroides sp. 20_3]	10.25	5	1	2	4
HMPREF9008_02849	hypothetical protein [Parabacteroides sp. 20_3]	8.85	2	2	2	3
HMPREF9010_03966	RagB/SusD hypothetical protein [Bacteroides sp. 3_1_23]	17.87	13	8	9	16
HMPREF9011_00253	hypothetical protein [Bacteroides sp. 3_1_40A]	32.15	5	9	29	88
HMPREF9011_00331	outer membrane insertion signal domain-containing protein [Bacteroides sp. 3_1_40A]	6.14	4	1	1	1
HMPREF9011_00407	outer membrane protein [Bacteroides sp. 3_1_40A]	6.62	1	2	2	2
HMPREF9011_00414	outer membrane protein [Bacteroides sp. 3_1_40A]	24.61	7	17	17	51
HMPREF9011_00688	outer membrane protein [Bacteroides sp. 3_1_40A]	44.72	1	3	16	81
HMPREF9011_00689	outer membrane protein [Bacteroides sp. 3_1_40A]	45.35	22	1	29	92
HMPREF9011_00762	outer membrane protein [Bacteroides sp. 3_1_40A]	4.9	3	1	1	1
HMPREF9011_00787	hypothetical protein [Bacteroides sp. 3_1_40A]	38.58	1	18	18	57
HMPREF9011_00788	hypothetical protein [Bacteroides sp. 3_1_40A]	14.94	1	3	3	7
HMPREF9011_00790	outer membrane protein probably [Bacteroides sp. 3_1_40A]	17.41	39	10	11	33
HMPREF9011_00791	outer membrane protein probably [Bacteroides sp. 3_1_40A]	16.89	6	6	6	23
HMPREF9011_02246	hypothetical protein [Bacteroides sp. 3_1_40A]	16.04	3	3	3	5
HMPREF9011_02657	outer membrane protein [Bacteroides sp. 3_1_40A]	5.68	1	1	1	1
HMPREF9011_02722	outer membrane protein oprM [Bacteroides sp. 3_1_40A]	47.51	9	14	14	44
HMPREF9011_02918	hypothetical protein [Bacteroides sp. 3_1_40A]	9.82	7	1	1	1
HMPREF9011_03175	major outer membrane protein OmpA [Bacteroides sp. 3_1_40A]	37.91	2	6	11	36
HMPREF9011_03389	SusD family protein [Bacteroides sp. 3_1_40A]	21.28	6	10	10	24
HMPREF9011_03553	TonB-dependent receptor plug domain-containing protein [Bacteroides sp. 3_1_40A]	40.33	33	4	27	101
HMPREF9011_03554	hypothetical protein [Bacteroides sp. 3_1_40A]	27.48	4	14	14	59
HMPREF9011_03593	outer membrane protein [Bacteroides sp. 3_1_40A]	2.44	1	1	1	1
HMPREF9011_03695	hypothetical protein [Bacteroides sp. 3_1_40A]	29.36	5	17	17	49
HMPREF9011_03696	hypothetical protein [Bacteroides sp. 3_1_40A]	17.59	4	6	6	13
HMPREF9011_04096	biopolymer transporter [Bacteroides sp. 3_1_40A]	30.35	5	5	6	19
HMPREF9011_04154	hypothetical protein [Bacteroides sp. 3_1_40A]	7.94	1	1	1	1
HMPREF9011_04304	hypothetical protein [Bacteroides sp. 3_1_40A]	29.27	4	8	13	32
HMPREF9011_04331	hypothetical protein [Bacteroides sp. 3_1_40A]	26.87	2	1	3	10
HMPREF9399_1572	putative 5-methyltetrahydropteroyltriglutamate--homocysteine S-methyltransferase [Campylobacter coli JV20]	3.24	1	1	1	1
HMPREF9412_2035	luciferase family oxidoreductase, FMN-dependent, PP_0088 family [Paenibacillus sp. HGF5]	8.95	1	1	1	1
HMPREF9420_0681	putative signal peptidase II [Prevotella salivae DSM 15606]	17.67	1	1	1	1
HMPREF9420_0743	NAD(P)-specific glutamate dehydrogenase [Prevotella salivae DSM 15606]	4.06	1	1	1	2
HMPREF9436_01607	hypothetical protein [Faecalibacterium cf. prausnitzii KLE1255]	2.37	3	1	1	1
HMPREF9439_02279	flavocytochrome c [Parasutterella excrementihominis YIT 11859]	1.67	1	1	1	1
HMPREF9441_03893	translation elongation factor Tu [Paraprevotella clara YIT 11840]	7.38	61	1	2	3
HMPREF9442_01808	outer membrane efflux protein [Paraprevotella xylaniphila YIT 11841]	3.4	6	1	1	1
HMPREF9442_01983	SusD family protein [Paraprevotella xylaniphila YIT 11841]	2.76	1	1	1	1
HMPREF9442_02977	hypothetical protein [Paraprevotella xylaniphila YIT 11841]	3.85	1	1	1	1
HMPREF9445_01585	TonB-dependent receptor plug domain protein [Bacteroides clarus YIT 12056]	1.12	1	1	1	1
HMPREF9445_01945	TonB-dependent receptor plug domain protein [Bacteroides clarus YIT 12056]	4.34	2	1	1	1
HMPREF9446_00615	TonB-dependent receptor plug domain protein [Bacteroides fluxus YIT 12057]	3.68	27	2	3	10
HMPREF9446_02250	hypothetical protein [Bacteroides fluxus YIT 12057]	1.8	1	1	1	3
HMPREF9449_00201	SusC/RagA family TonB-linked outer membrane protein [Odoribacter laneus YIT 12061]	0.78	1	1	1	1
HMPREF9453_02131	hypothetical protein [Dialister succinatiphilus YIT 11850]	3.57	1	1	1	1
HMPREF9453_02145	hypothetical protein [Dialister succinatiphilus YIT 11850]	4.07	5	1	1	3
HMPREF9455_02347	hypothetical protein [Dysgonomonas gadei ATCC BAA-286]	2.03	1	1	1	8
HMPREF9456_01388	hypothetical protein [Dysgonomonas mossii DSM 22836]	5.3	1	1	1	1
HMPREF9457_00193	heptaprenyl diphosphate synthase component I [Dorea formicigenerans 4_6_53AFAA]	5	1	1	1	2
HMPREF9474_01146	hypothetical protein [Lachnospiraceae [Clostridium] symbiosum WAL-14163]	1.4	2	1	1	2
HMPREF9488_02394	chaperonin [Coprobacillus sp. 29_1]	2.23	1	1	1	1
HMPREF9488_03306	hypothetical protein [Coprobacillus sp. 29_1]	2.47	1	1	1	1
HMPREF9494_00918	ThiF family protein [Enterococcus faecalis TX2137]	5.63	1	1	1	1
HMPREF9536_00552	phage late control gene D protein (GPD) [Escherichia coli MS 84-1]	3.28	1	1	1	1
MBAG_03609	hypothetical protein [Coprobacillus sp. D7]	14.89	54	1	1	1
METSMIALI_01737	proteasome-activating nucleotidase [Methanobrevibacter smithii DSM 2375]	3.57	1	1	1	1
P00489	Glycogen phosphorylase, muscle form OS=Oryctolagus cuniculus OX=9986 GN=PYGM PE=1 SV=3 - [PYGM_RABIT]	2.14	1	1	1	1
P00711	Alpha-lactalbumin OS=Bos taurus OX=9913 GN=LALBA PE=1 SV=2 - [LALBA_BOVIN]	9.86	1	1	1	2
P00761	Trypsin OS=Sus scrofa OX=9823 PE=1 SV=1 - [TRYP_PIG]	17.32	1	2	2	18
P00883	Fructose-bisphosphate aldolase A OS=Oryctolagus cuniculus OX=9986 GN=ALDOA PE=1 SV=2 - [ALDOA_RABIT]	4.12	1	1	1	4
P01085	Alpha-amylase inhibitor 0.19 OS=Triticum aestivum OX=4565 PE=1 SV=1 - [IAA1_WHEAT]	23.39	1	2	2	5
P01618	Ig kappa chain V region GOM OS=Canis lupus familiaris OX=9615 PE=1 SV=1 - [KV1_CANLF]	12.04	1	1	1	2
P02309	Histone H4 OS=Saccharomyces cerevisiae (strain ATCC 204508 / S288c) OX=559292 GN=HHF1 PE=1 SV=2 - [H4_YEAST]	11.65	1	1	1	2
P02453	Collagen alpha-1(I) chain OS=Bos taurus OX=9913 GN=COL1A1 PE=1 SV=3 - [CO1A1_BOVIN]	1.5	1	2	2	3
P02769	Serum albumin OS=Bos taurus OX=9913 GN=ALB PE=1 SV=4 - [ALBU_BOVIN]	10.38	3	6	6	11
P06933	Protein E7 OS=Bovine papillomavirus type 1 OX=337052 GN=E7 PE=1 SV=1 - [VE7_BPV1]	17.32	1	1	1	1
P0CG64	Polyubiquitin-C OS=Pan troglodytes OX=9598 GN=UBC PE=1 SV=1 - [UBC_PANTR]	21.02	11	1	1	8
P12234	Phosphate carrier protein, mitochondrial OS=Bos taurus OX=9913 GN=SLC25A3 PE=1 SV=1 - [MPCP_BOVIN]	4.42	1	1	1	4
P16348	Aspartic protease inhibitor 11 OS=Solanum tuberosum OX=4113 PE=1 SV=1 - [API11_SOLTU]	14.89	1	2	2	11
P18239	ADP,ATP carrier protein 2 OS=Saccharomyces cerevisiae (strain ATCC 204508 / S288c) OX=559292 GN=PET9 PE=1 SV=2 - [ADT2_YEAST]	7.55	6	1	2	3
P19121	Serum albumin OS=Gallus gallus OX=9031 GN=ALB PE=1 SV=2 - [ALBU_CHICK]	1.95	1	1	1	1
P22274	ADP-ribosylation factor OS=Candida albicans (strain SC5314 / ATCC MYA-2876) OX=237561 GN=ARF1 PE=3 SV=5 - [ARF_CANAL]	6.15	7	1	1	2
P22292	Mitochondrial 2-oxoglutarate/malate carrier protein OS=Bos taurus OX=9913 GN=SLC25A11 PE=1 SV=3 - [M2OM_BOVIN]	3.18	2	1	1	4
P35747	Serum albumin OS=Equus caballus OX=9796 GN=ALB PE=1 SV=1 - [ALBU_HORSE]	4.12	2	3	3	7
P40909	Ubiquitin-60S ribosomal protein L40 OS=Cryptococcus neoformans var. neoformans serotype D (strain JEC21 / ATCC MYA-565) OX=214684 GN=UBI1 PE=1 SV=2 - [RL40_CRYNJ]	12.4	1	1	1	2
P85446	ATP synthase subunit beta, mitochondrial (Fragments) OS=Penicillium glabrum OX=69773 GN=atp2 PE=1 SV=2 - [ATPB_PENGL]	10.53	1	1	1	1
PARMER_00125	putative phage prohead protease, HK97 family [Parabacteroides merdae ATCC 43184]	10.06	56	5	7	18
PARMER_00126	SusD family protein [Parabacteroides merdae ATCC 43184]	15.02	1	6	6	11
PARMER_00135	hypothetical protein [Parabacteroides merdae ATCC 43184]	9.42	1	1	1	1
PARMER_00509	OmpA family protein [Parabacteroides merdae ATCC 43184]	6.99	2	2	2	5
PARMER_00607	hypothetical protein [Parabacteroides merdae ATCC 43184]	6.93	5	3	3	4
PARMER_00882	TonB-linked outer membrane protein, SusC/RagA family [Parabacteroides merdae ATCC 43184]	12.65	9	9	10	22
PARMER_00883	SusD family protein [Parabacteroides merdae ATCC 43184]	12.22	2	5	5	10
PARMER_01537	SusD family protein [Parabacteroides merdae ATCC 43184]	1.95	1	1	1	1
PARMER_01538	TonB-linked outer membrane protein, SusC/RagA family [Parabacteroides merdae ATCC 43184]	2.76	1	2	2	5
PARMER_02365	hypothetical protein [Parabacteroides merdae ATCC 43184]	15.48	2	2	2	4
PARMER_02905	SusD family protein [Parabacteroides merdae ATCC 43184]	8.95	2	3	3	6
PARMER_03319	hypothetical protein [Parabacteroides merdae ATCC 43184]	30.38	1	22	22	107
PARMER_03370	hypothetical protein [Parabacteroides merdae ATCC 43184]	12.82	2	9	9	22
PARMER_03384	SusD family protein [Parabacteroides merdae ATCC 43184]	3.25	1	1	1	1
PARMER_03540	SusD family protein [Parabacteroides merdae ATCC 43184]	6.31	1	3	3	9
PARMER_03541	TonB-linked outer membrane protein, SusC/RagA family [Parabacteroides merdae ATCC 43184]	8.46	91	5	6	10
PARMER_03674	hypothetical protein [Parabacteroides merdae ATCC 43184]	3.72	2	1	1	1
PARMER_03815	hypothetical protein [Parabacteroides merdae ATCC 43184]	2.27	1	1	1	3
PARMER_03866	SusD family protein [Parabacteroides merdae ATCC 43184]	9.88	1	4	4	9
PARMER_03867	TonB-linked outer membrane protein, SusC/RagA family [Parabacteroides merdae ATCC 43184]	16.63	1	9	9	18
PARMER_03962	TonB-linked outer membrane protein, SusC/RagA family [Parabacteroides merdae ATCC 43184]	3.51	2	2	3	8
PARMER_03963	SusD family protein [Parabacteroides merdae ATCC 43184]	3.47	2	2	2	4
PARMER_04052	SusD family protein [Parabacteroides merdae ATCC 43184]	27.78	1	9	9	22
PARMER_04053	TonB-linked outer membrane protein, SusC/RagA family [Parabacteroides merdae ATCC 43184]	22.71	3	15	15	39
PARMER_04092	TonB-linked outer membrane protein, SusC/RagA family [Parabacteroides merdae ATCC 43184]	39.45	131	21	23	62
PARMER_04093	SusD family protein [Parabacteroides merdae ATCC 43184]	27.33	2	8	8	35
PRABACTJOHN_00257	TonB-linked outer membrane protein, SusC/RagA family [Parabacteroides johnsonii DSM 18315]	0.88	2	1	1	1
PRABACTJOHN_01324	TonB-linked outer membrane protein, SusC/RagA family [Parabacteroides johnsonii DSM 18315]	3.28	159	1	2	3
PROSTU_03620	poly(A) polymerase [Providencia stuartii ATCC 25827]	2.29	1	1	1	1
Q1DTF9	Glyceraldehyde-3-phosphate dehydrogenase OS=Coccidioides immitis (strain RS) OX=246410 GN=GPD PE=3 SV=1 - [G3P_COCIM]	4.15	2	1	1	1
Q65527	Outer capsid glycoprotein VP7 OS=Rotavirus C (isolate RVC/Cow/Japan/Shintoku/1991/G2P[3]) OX=33723 PE=3 SV=1 - [VP7_ROTBS]	12.35	1	1	1	1
Q6FZE3	Adenylate kinase OS=Bartonella quintana (strain Toulouse) OX=283165 GN=adk PE=3 SV=1 - [KAD_BARQU]	9.38	1	1	1	1
Q8A0B5	4-deoxy-L-threo-5-hexosulose-uronate ketol-isomerase 2 OS=Bacteroides thetaiotaomicron (strain ATCC 29148 / DSM 2079 / NCTC 10582 / E50 / VPI-5482) OX=226186 GN=kduI2 PE=3 SV=2 - [KDUI2_BACTN]	3.77	13	1	1	1
Q92260	Heat shock 70 kDa protein (Fragment) OS=Penicillium citrinum OX=5077 GN=HSP70 PE=1 SV=1 - [HSP70_PENCI]	2.39	4	1	1	1
Q96WZ1	Elongation factor 1-alpha OS=Coccidioides immitis (strain RS) OX=246410 GN=TEF PE=2 SV=2 - [EF1A_COCIM]	2.61	1	1	1	1
Q99P72	Reticulon-4 OS=Mus musculus OX=10090 GN=Rtn4 PE=1 SV=2 - [RTN4_MOUSE]	1.38	2	1	1	1
Q9WUH4	Four and a half LIM domains protein 1 OS=Rattus norvegicus OX=10116 GN=Fhl1 PE=2 SV=1 - [FHL1_RAT]	5.36	2	1	1	5
RBR_04300	Glycosidases [Ruminococcus bromii L2-63]	14.55	1	7	7	16
RBR_04310	hypothetical protein [Ruminococcus bromii L2-63]	3.65	1	1	1	3
RBR_06780	Glycosidases [Ruminococcus bromii L2-63]	1.84	1	1	1	4
RO1_01280	Flagellin and related hook-associated proteins [Roseburia intestinalis XB6B4]	7.39	11	1	2	3
ROI_30650	acetyl-CoA acetyltransferases [Roseburia intestinalis M50/1]	4.83	6	1	1	2
ROSEINA2194_00384	bacterial flagellin domain protein [Roseburia inulinivorans DSM 16841]	14.08	8	1	2	3
ROSEINA2194_01823	hypothetical protein [Roseburia inulinivorans DSM 16841]	52.43	1	1	6	11
ROSINTL182_05033	3-hydroxyacyl-CoA dehydrogenase, C-terminal domain protein [Roseburia intestinalis L1-82]	9.62	11	1	1	1
ROSINTL182_07256	bacterial flagellin domain protein [Roseburia intestinalis L1-82]	13.97	3	1	2	13
RUM_20890	Phosphatidylserine/phosphatidylglycerophosphate/ cardiolipin synthases and related enzymes [Ruminococcus champanellensis 18P13 = JCM 17042]	4.51	1	1	1	1
RUMGNA_02694	BNR/Asp-box repeat protein [Ruminococcus gnavus ATCC 29149]	1.66	1	1	1	1
RUMLAC_00599	LPXTG-motif cell wall anchor domain protein [Ruminococcus lactaris ATCC 29176]	1.69	1	1	1	3
RUMLAC_01689	hypothetical protein [Ruminococcus lactaris ATCC 29176]	9.74	1	1	1	2
RUMLAC_01876	F5/8 type C domain protein [Ruminococcus lactaris ATCC 29176]	7.38	9	6	8	20
RUMTOR_00388	PTS system mannose/fructose/sorbose family IID component [Ruminococcus torques ATCC 27756]	6.58	1	1	1	3
A0A075B6K5	Immunoglobulin lambda variable 3-9 OS=Homo sapiens OX=9606 GN=IGLV3-9 PE=3 SV=1 - [LV39_HUMAN]	13.91	2	1	1	4
A0A075B6S2	Immunoglobulin kappa variable 2D-29 OS=Homo sapiens OX=9606 GN=IGKV2D-29 PE=3 SV=1 - [KVD29_HUMAN]	10.83	7	1	1	3
A0A0A0MRZ8	Immunoglobulin kappa variable 3D-11 OS=Homo sapiens OX=9606 GN=IGKV3D-11 PE=3 SV=6 - [KVD11_HUMAN]	7.83	2	1	1	2
A0A0A0MS15	Immunoglobulin heavy variable 3-49 OS=Homo sapiens OX=9606 GN=IGHV3-49 PE=3 SV=1 - [HV349_HUMAN]	7.56	1	1	1	3
A0A0C4DH25	Immunoglobulin kappa variable 3D-20 OS=Homo sapiens OX=9606 GN=IGKV3D-20 PE=3 SV=1 - [KVD20_HUMAN]	13.79	2	1	1	5
A0A0C4DH31	Immunoglobulin heavy variable 1-18 OS=Homo sapiens OX=9606 GN=IGHV1-18 PE=3 SV=1 - [HV118_HUMAN]	14.53	1	1	1	2
A0A0C4DH38	Immunoglobulin heavy variable 5-51 OS=Homo sapiens OX=9606 GN=IGHV5-51 PE=3 SV=1 - [HV551_HUMAN]	26.5	1	2	2	7
A0A0C4DH42	Immunoglobulin heavy variable 3-66 OS=Homo sapiens OX=9606 GN=IGHV3-66 PE=3 SV=1 - [HV366_HUMAN]	9.48	7	1	1	1
A0A0C4DH67	Immunoglobulin kappa variable 1-8 OS=Homo sapiens OX=9606 GN=IGKV1-8 PE=3 SV=1 - [KV108_HUMAN]	13.91	3	1	1	6
A0A0C4DH68	Immunoglobulin kappa variable 2-24 OS=Homo sapiens OX=9606 GN=IGKV2-24 PE=3 SV=1 - [KV224_HUMAN]	10.83	1	1	1	1
A0A0C4DH72	Immunoglobulin kappa variable 1-6 OS=Homo sapiens OX=9606 GN=IGKV1-6 PE=3 SV=1 - [KV106_HUMAN]	13.68	4	1	1	8
A6NMY6	Putative annexin A2-like protein OS=Homo sapiens OX=9606 GN=ANXA2P2 PE=5 SV=2 - [AXA2L_HUMAN]	3.54	2	1	1	1
A8K7I4	Calcium-activated chloride channel regulator 1 OS=Homo sapiens OX=9606 GN=CLCA1 PE=1 SV=3 - [CLCA1_HUMAN]	7.55	1	5	5	12
O14493	Claudin-4 OS=Homo sapiens OX=9606 GN=CLDN4 PE=1 SV=1 - [CLD4_HUMAN]	7.66	4	1	1	1
O14983	Sarcoplasmic/endoplasmic reticulum calcium ATPase 1 OS=Homo sapiens OX=9606 GN=ATP2A1 PE=1 SV=1 - [AT2A1_HUMAN]	3.9	2	3	3	10
O43451	Maltase-glucoamylase, intestinal OS=Homo sapiens OX=9606 GN=MGAM PE=1 SV=5 - [MGA_HUMAN]	1.72	1	2	2	2
O60635	Tetraspanin-1 OS=Homo sapiens OX=9606 GN=TSPAN1 PE=1 SV=2 - [TSN1_HUMAN]	5.39	1	1	1	5
O60844	Zymogen granule membrane protein 16 OS=Homo sapiens OX=9606 GN=ZG16 PE=1 SV=2 - [ZG16_HUMAN]	40.12	1	4	4	21
O75112	LIM domain-binding protein 3 OS=Homo sapiens OX=9606 GN=LDB3 PE=1 SV=2 - [LDB3_HUMAN]	1.65	1	1	1	3
P00156	Cytochrome b OS=Homo sapiens OX=9606 GN=MT-CYB PE=1 SV=2 - [CYB_HUMAN]	2.37	1	1	1	2
P00558	Phosphoglycerate kinase 1 OS=Homo sapiens OX=9606 GN=PGK1 PE=1 SV=3 - [PGK1_HUMAN]	4.08	1	1	1	2
P01008	Antithrombin-III OS=Homo sapiens OX=9606 GN=SERPINC1 PE=1 SV=1 - [ANT3_HUMAN]	5.39	1	2	2	8
P01009	Alpha-1-antitrypsin OS=Homo sapiens OX=9606 GN=SERPINA1 PE=1 SV=3 - [A1AT_HUMAN]	35.41	1	11	11	48
P01011	Alpha-1-antichymotrypsin OS=Homo sapiens OX=9606 GN=SERPINA3 PE=1 SV=2 - [AACT_HUMAN]	12.06	1	3	3	13
P01591	Immunoglobulin J chain OS=Homo sapiens OX=9606 GN=JCHAIN PE=1 SV=4 - [IGJ_HUMAN]	23.27	1	3	3	6
P01594	Immunoglobulin kappa variable 1-33 OS=Homo sapiens OX=9606 GN=IGKV1-33 PE=1 SV=2 - [KV133_HUMAN]	13.68	1	1	1	3
P01700	Immunoglobulin lambda variable 1-47 OS=Homo sapiens OX=9606 GN=IGLV1-47 PE=1 SV=2 - [LV147_HUMAN]	11.11	1	1	1	4
P01766	Immunoglobulin heavy variable 3-13 OS=Homo sapiens OX=9606 GN=IGHV3-13 PE=1 SV=2 - [HV313_HUMAN]	9.48	9	1	1	4
P01833	Polymeric immunoglobulin receptor OS=Homo sapiens OX=9606 GN=PIGR PE=1 SV=4 - [PIGR_HUMAN]	18.06	1	10	10	34
P01834	Immunoglobulin kappa constant OS=Homo sapiens OX=9606 GN=IGKC PE=1 SV=2 - [IGKC_HUMAN]	83.18	1	1	7	75
P01871	Immunoglobulin heavy constant mu OS=Homo sapiens OX=9606 GN=IGHM PE=1 SV=4 - [IGHM_HUMAN]	5.96	2	2	2	4
P01876	Immunoglobulin heavy constant alpha 1 OS=Homo sapiens OX=9606 GN=IGHA1 PE=1 SV=2 - [IGHA1_HUMAN]	41.36	1	9	11	56
P01877	Immunoglobulin heavy constant alpha 2 OS=Homo sapiens OX=9606 GN=IGHA2 PE=1 SV=4 - [IGHA2_HUMAN]	34.12	1	1	7	30
P02814	Submaxillary gland androgen-regulated protein 3B OS=Homo sapiens OX=9606 GN=SMR3B PE=1 SV=2 - [SMR3B_HUMAN]	65.82	1	2	2	19
P04054	Phospholipase A2 OS=Homo sapiens OX=9606 GN=PLA2G1B PE=1 SV=3 - [PA21B_HUMAN]	47.97	1	3	3	11
P04406	Glyceraldehyde-3-phosphate dehydrogenase OS=Homo sapiens OX=9606 GN=GAPDH PE=1 SV=3 - [G3P_HUMAN]	12.84	2	3	3	3
P04745	Alpha-amylase 1 OS=Homo sapiens OX=9606 GN=AMY1A PE=1 SV=2 - [AMY1_HUMAN]	44.03	1	1	15	70
P04746	Pancreatic alpha-amylase OS=Homo sapiens OX=9606 GN=AMY2A PE=1 SV=2 - [AMYP_HUMAN]	49.12	1	3	16	70
P05090	Apolipoprotein D OS=Homo sapiens OX=9606 GN=APOD PE=1 SV=1 - [APOD_HUMAN]	5.82	1	1	1	1
P05109	Protein S100-A8 OS=Homo sapiens OX=9606 GN=S100A8 PE=1 SV=1 - [S10A8_HUMAN]	23.66	1	2	2	8
P05141	ADP/ATP translocase 2 OS=Homo sapiens OX=9606 GN=SLC25A5 PE=1 SV=7 - [ADT2_HUMAN]	8.39	7	1	2	4
P05164	Myeloperoxidase OS=Homo sapiens OX=9606 GN=MPO PE=1 SV=1 - [PERM_HUMAN]	10.87	1	6	6	15
P05976	Myosin light chain 1/3, skeletal muscle isoform OS=Homo sapiens OX=9606 GN=MYL1 PE=2 SV=3 - [MYL1_HUMAN]	4.12	1	1	1	1
P06312	Immunoglobulin kappa variable 4-1 OS=Homo sapiens OX=9606 GN=IGKV4-1 PE=1 SV=1 - [KV401_HUMAN]	7.44	1	1	1	4
P06702	Protein S100-A9 OS=Homo sapiens OX=9606 GN=S100A9 PE=1 SV=1 - [S10A9_HUMAN]	49.12	1	4	4	68
P06731	Carcinoembryonic antigen-related cell adhesion molecule 5 OS=Homo sapiens OX=9606 GN=CEACAM5 PE=1 SV=3 - [CEAM5_HUMAN]	8.12	2	2	4	11
P07478	Trypsin-2 OS=Homo sapiens OX=9606 GN=PRSS2 PE=1 SV=1 - [TRY2_HUMAN]	15.79	4	3	3	12
P08217	Chymotrypsin-like elastase family member 2A OS=Homo sapiens OX=9606 GN=CELA2A PE=1 SV=1 - [CEL2A_HUMAN]	49.81	3	8	8	17
P08311	Cathepsin G OS=Homo sapiens OX=9606 GN=CTSG PE=1 SV=2 - [CATG_HUMAN]	5.1	1	1	1	3
P08861	Chymotrypsin-like elastase family member 3B OS=Homo sapiens OX=9606 GN=CELA3B PE=1 SV=3 - [CEL3B_HUMAN]	44.44	1	5	7	36
P09093	Chymotrypsin-like elastase family member 3A OS=Homo sapiens OX=9606 GN=CELA3A PE=1 SV=3 - [CEL3A_HUMAN]	50.37	1	6	8	77
P09923	Intestinal-type alkaline phosphatase OS=Homo sapiens OX=9606 GN=ALPI PE=1 SV=2 - [PPBI_HUMAN]	3.6	1	1	1	2
P0CG04	Immunoglobulin lambda constant 1 OS=Homo sapiens OX=9606 GN=IGLC1 PE=1 SV=1 - [IGLC1_HUMAN]	50.94	3	1	3	17
P0DOX2	Immunoglobulin alpha-2 heavy chain OS=Homo sapiens OX=9606 PE=1 SV=1 - [IGA2_HUMAN]	27.69	1	1	6	28
P0DOX7	Immunoglobulin kappa light chain OS=Homo sapiens OX=9606 PE=1 SV=1 - [IGK_HUMAN]	50.47	1	2	8	66
P0DOY2	Immunoglobulin lambda constant 2 OS=Homo sapiens OX=9606 GN=IGLC2 PE=1 SV=1 - [IGLC2_HUMAN]	60.38	4	2	4	37
P10599	Thioredoxin OS=Homo sapiens OX=9606 GN=TXN PE=1 SV=3 - [THIO_HUMAN]	12.38	1	1	1	2
P11217	Glycogen phosphorylase, muscle form OS=Homo sapiens OX=9606 GN=PYGM PE=1 SV=6 - [PYGM_HUMAN]	1.66	1	1	1	2
P11678	Eosinophil peroxidase OS=Homo sapiens OX=9606 GN=EPX PE=1 SV=2 - [PERE_HUMAN]	7.69	1	5	5	17
P12273	Prolactin-inducible protein OS=Homo sapiens OX=9606 GN=PIP PE=1 SV=1 - [PIP_HUMAN]	8.22	1	1	1	6
P12724	Eosinophil cationic protein OS=Homo sapiens OX=9606 GN=RNASE3 PE=1 SV=2 - [ECP_HUMAN]	7.5	1	1	1	3
P12882	Myosin-1 OS=Homo sapiens OX=9606 GN=MYH1 PE=1 SV=3 - [MYH1_HUMAN]	6.29	3	2	11	31
P12883	Myosin-7 OS=Homo sapiens OX=9606 GN=MYH7 PE=1 SV=5 - [MYH7_HUMAN]	4.7	2	5	9	23
P13688	Carcinoembryonic antigen-related cell adhesion molecule 1 OS=Homo sapiens OX=9606 GN=CEACAM1 PE=1 SV=2 - [CEAM1_HUMAN]	5.7	2	1	2	6
P13805	Troponin T, slow skeletal muscle OS=Homo sapiens OX=9606 GN=TNNT1 PE=1 SV=4 - [TNNT1_HUMAN]	3.24	1	1	1	2
P14923	Junction plakoglobin OS=Homo sapiens OX=9606 GN=JUP PE=1 SV=3 - [PLAK_HUMAN]	5.1	1	2	2	3
P15085	Carboxypeptidase A1 OS=Homo sapiens OX=9606 GN=CPA1 PE=1 SV=2 - [CBPA1_HUMAN]	34.13	1	9	10	61
P15086	Carboxypeptidase B OS=Homo sapiens OX=9606 GN=CPB1 PE=1 SV=4 - [CBPB1_HUMAN]	41.73	1	13	14	41
P15144	Aminopeptidase N OS=Homo sapiens OX=9606 GN=ANPEP PE=1 SV=4 - [AMPN_HUMAN]	3.93	1	3	3	12
P16233	Pancreatic triacylglycerol lipase OS=Homo sapiens OX=9606 GN=PNLIP PE=1 SV=1 - [LIPP_HUMAN]	2.8	1	1	1	3
P16444	Dipeptidase 1 OS=Homo sapiens OX=9606 GN=DPEP1 PE=1 SV=3 - [DPEP1_HUMAN]	8.27	1	2	2	2
P17538	Chymotrypsinogen B OS=Homo sapiens OX=9606 GN=CTRB1 PE=2 SV=2 - [CTRB1_HUMAN]	14.07	2	2	2	12
P17540	Creatine kinase S-type, mitochondrial OS=Homo sapiens OX=9606 GN=CKMT2 PE=1 SV=2 - [KCRS_HUMAN]	3.34	1	1	1	1
P19961	Alpha-amylase 2B OS=Homo sapiens OX=9606 GN=AMY2B PE=1 SV=1 - [AMY2B_HUMAN]	44.03	1	2	15	70
P20160	Azurocidin OS=Homo sapiens OX=9606 GN=AZU1 PE=1 SV=3 - [CAP7_HUMAN]	5.18	1	1	1	1
P21796	Voltage-dependent anion-selective channel protein 1 OS=Homo sapiens OX=9606 GN=VDAC1 PE=1 SV=2 - [VDAC1_HUMAN]	3.53	2	1	1	1
P22735	Protein-glutamine gamma-glutamyltransferase K OS=Homo sapiens OX=9606 GN=TGM1 PE=1 SV=4 - [TGM1_HUMAN]	1.96	2	1	1	1
P24158	Myeloblastin OS=Homo sapiens OX=9606 GN=PRTN3 PE=1 SV=3 - [PRTN3_HUMAN]	12.89	1	2	2	8
P35237	Serpin B6 OS=Homo sapiens OX=9606 GN=SERPINB6 PE=1 SV=3 - [SPB6_HUMAN]	10.64	1	3	3	8
P35609	Alpha-actinin-2 OS=Homo sapiens OX=9606 GN=ACTN2 PE=1 SV=1 - [ACTN2_HUMAN]	4.59	3	2	3	4
P40199	Carcinoembryonic antigen-related cell adhesion molecule 6 OS=Homo sapiens OX=9606 GN=CEACAM6 PE=1 SV=3 - [CEAM6_HUMAN]	17.73	1	2	3	9
P40879	Chloride anion exchanger OS=Homo sapiens OX=9606 GN=SLC26A3 PE=1 SV=1 - [S26A3_HUMAN]	10.99	1	7	7	21
P48052	Carboxypeptidase A2 OS=Homo sapiens OX=9606 GN=CPA2 PE=1 SV=3 - [CBPA2_HUMAN]	21.24	1	6	6	17
P48788	Troponin I, fast skeletal muscle OS=Homo sapiens OX=9606 GN=TNNI2 PE=1 SV=2 - [TNNI2_HUMAN]	7.14	1	1	1	4
P50443	Sulfate transporter OS=Homo sapiens OX=9606 GN=SLC26A2 PE=1 SV=2 - [S26A2_HUMAN]	1.22	1	1	1	2
P50452	Serpin B8 OS=Homo sapiens OX=9606 GN=SERPINB8 PE=1 SV=2 - [SPB8_HUMAN]	2.67	6	1	1	2
P56470	Galectin-4 OS=Homo sapiens OX=9606 GN=LGALS4 PE=1 SV=1 - [LEG4_HUMAN]	5.26	1	1	1	3
P59665	Neutrophil defensin 1 OS=Homo sapiens OX=9606 GN=DEFA1 PE=1 SV=1 - [DEF1_HUMAN]	19.15	2	2	2	3
P60709	Actin, cytoplasmic 1 OS=Homo sapiens OX=9606 GN=ACTB PE=1 SV=1 - [ACTB_HUMAN]	9.87	11	1	3	4
P61626	Lysozyme C OS=Homo sapiens OX=9606 GN=LYZ PE=1 SV=1 - [LYSC_HUMAN]	8.11	1	1	1	4
P62805	Histone H4 OS=Homo sapiens OX=9606 GN=HIST1H4A PE=1 SV=2 - [H4_HUMAN]	29.13	2	3	3	9
P67936	Tropomyosin alpha-4 chain OS=Homo sapiens OX=9606 GN=TPM4 PE=1 SV=3 - [TPM4_HUMAN]	4.44	2	1	1	3
P68032	Actin, alpha cardiac muscle 1 OS=Homo sapiens OX=9606 GN=ACTC1 PE=1 SV=1 - [ACTC_HUMAN]	9.81	12	1	3	6
P80188	Neutrophil gelatinase-associated lipocalin OS=Homo sapiens OX=9606 GN=LCN2 PE=1 SV=2 - [NGAL_HUMAN]	7.58	1	1	1	2
P98073	Enteropeptidase OS=Homo sapiens OX=9606 GN=TMPRSS15 PE=1 SV=3 - [ENTK_HUMAN]	1.28	1	1	1	2
P98088	Mucin-5AC OS=Homo sapiens OX=9606 GN=MUC5AC PE=1 SV=4 - [MUC5A_HUMAN]	0.28	1	1	1	1
Q00872	Myosin-binding protein C, slow-type OS=Homo sapiens OX=9606 GN=MYBPC1 PE=1 SV=2 - [MYPC1_HUMAN]	0.96	2	1	1	1
Q02413	Desmoglein-1 OS=Homo sapiens OX=9606 GN=DSG1 PE=1 SV=2 - [DSG1_HUMAN]	3.34	1	2	2	3
Q02817	Mucin-2 OS=Homo sapiens OX=9606 GN=MUC2 PE=1 SV=2 - [MUC2_HUMAN]	1.26	1	4	4	13
Q08043	Alpha-actinin-3 OS=Homo sapiens OX=9606 GN=ACTN3 PE=1 SV=2 - [ACTN3_HUMAN]	3.22	2	1	2	3
Q08380	Galectin-3-binding protein OS=Homo sapiens OX=9606 GN=LGALS3BP PE=1 SV=1 - [LG3BP_HUMAN]	11.11	1	5	5	13
Q14002	Carcinoembryonic antigen-related cell adhesion molecule 7 OS=Homo sapiens OX=9606 GN=CEACAM7 PE=1 SV=1 - [CEAM7_HUMAN]	12.45	1	2	2	3
Q14CN2	Calcium-activated chloride channel regulator 4 OS=Homo sapiens OX=9606 GN=CLCA4 PE=1 SV=2 - [CLCA4_HUMAN]	0.98	1	1	1	1
Q5D862	Filaggrin-2 OS=Homo sapiens OX=9606 GN=FLG2 PE=1 SV=1 - [FILA2_HUMAN]	0.46	1	1	1	2
Q66K66	Transmembrane protein 198 OS=Homo sapiens OX=9606 GN=TMEM198 PE=1 SV=1 - [TM198_HUMAN]	2.5	1	1	1	1
Q6UWV6	Ectonucleotide pyrophosphatase/phosphodiesterase family member 7 OS=Homo sapiens OX=9606 GN=ENPP7 PE=1 SV=3 - [ENPP7_HUMAN]	4.59	2	2	2	6
Q7L5L3	Lysophospholipase D GDPD3 OS=Homo sapiens OX=9606 GN=GDPD3 PE=2 SV=3 - [GDPD3_HUMAN]	4.4	1	1	1	4
Q86UP6	CUB and zona pellucida-like domain-containing protein 1 OS=Homo sapiens OX=9606 GN=CUZD1 PE=2 SV=1 - [CUZD1_HUMAN]	16.64	1	5	5	20
Q8NCR9	Clarin-3 OS=Homo sapiens OX=9606 GN=CLRN3 PE=2 SV=1 - [CLRN3_HUMAN]	5.75	1	1	1	1
Q8NFJ5	Retinoic acid-induced protein 3 OS=Homo sapiens OX=9606 GN=GPRC5A PE=1 SV=2 - [RAI3_HUMAN]	3.64	1	1	1	3
Q8WWA0	Intelectin-1 OS=Homo sapiens OX=9606 GN=ITLN1 PE=1 SV=1 - [ITLN1_HUMAN]	34.19	1	5	8	28
Q8WWU7	Intelectin-2 OS=Homo sapiens OX=9606 GN=ITLN2 PE=2 SV=1 - [ITLN2_HUMAN]	27.69	2	5	8	29
Q8WZ42	Titin OS=Homo sapiens OX=9606 GN=TTN PE=1 SV=4 - [TITIN_HUMAN]	0.14	2	3	3	3
Q92667	A-kinase anchor protein 1, mitochondrial OS=Homo sapiens OX=9606 GN=AKAP1 PE=1 SV=1 - [AKAP1_HUMAN]	4.32	1	1	1	1
Q99895	Chymotrypsin-C OS=Homo sapiens OX=9606 GN=CTRC PE=1 SV=2 - [CTRC_HUMAN]	40.67	4	7	7	25
Q9BYE9	Cadherin-related family member 2 OS=Homo sapiens OX=9606 GN=CDHR2 PE=1 SV=2 - [CDHR2_HUMAN]	12.67	1	12	12	40
Q9H3R2	Mucin-13 OS=Homo sapiens OX=9606 GN=MUC13 PE=1 SV=3 - [MUC13_HUMAN]	8.59	1	3	3	7
Q9HD89	Resistin OS=Homo sapiens OX=9606 GN=RETN PE=1 SV=1 - [RETN_HUMAN]	10.19	1	1	1	3
Q9NR71	Neutral ceramidase OS=Homo sapiens OX=9606 GN=ASAH2 PE=1 SV=2 - [ASAH2_HUMAN]	15.77	2	9	9	39
Q9UGM3	Deleted in malignant brain tumors 1 protein OS=Homo sapiens OX=9606 GN=DMBT1 PE=1 SV=2 - [DMBT1_HUMAN]	13.72	1	5	5	11
Q9Y623	Myosin-4 OS=Homo sapiens OX=9606 GN=MYH4 PE=2 SV=2 - [MYH4_HUMAN]	6.24	2	3	11	22
Q9Y6N5	Sulfide:quinone oxidoreductase, mitochondrial OS=Homo sapiens OX=9606 GN=SQOR PE=1 SV=1 - [SQOR_HUMAN]	2.67	1	1	1	1
Q9Y6R7	IgGFc-binding protein OS=Homo sapiens OX=9606 GN=FCGBP PE=1 SV=3 - [FCGBP_HUMAN]	10.82	1	18	18	51
