# Supplementary material for: A Method for Isolation and Proteomic Analysis of Outer Membrane Vesicles from Fecal Samples by LC-MS/MS
Source: J Proteomics Bioinform. Author manuscript; Available in PMC 2020 Mar 18. (PMC6497448; doi:10.4172/0974-276X.1000494)
Supplement: Suppl Table 4 [file NIHMS1020350-supplement-Suppl_Table_4.xlsx]

## Sheet: Sheet1
Accession	Description	ΣCoverage	Σ# Proteins	Σ# Unique Peptides	Σ# Peptides	Σ# PSMs
Q9CQV8	14-3-3 protein beta/alpha OS=Mus musculus GN=Ywhab PE=1 SV=3 - [1433B_MOUSE]	19.92	19	2	5	10
P62259	14-3-3 protein epsilon OS=Mus musculus GN=Ywhae PE=1 SV=1 - [1433E_MOUSE]	27.45	16	4	6	11
P68510	14-3-3 protein eta OS=Mus musculus GN=Ywhah PE=1 SV=2 - [1433F_MOUSE]	16.26	19	1	4	8
P61982	14-3-3 protein gamma OS=Mus musculus GN=Ywhag PE=1 SV=2 - [1433G_MOUSE]	16.19	19	1	4	7
O70456	14-3-3 protein sigma OS=Mus musculus GN=Sfn PE=1 SV=2 - [1433S_MOUSE]	14.92	19	1	4	7
P68254	14-3-3 protein theta OS=Mus musculus GN=Ywhaq PE=1 SV=1 - [1433T_MOUSE]	16.33	19	1	4	8
P63101	14-3-3 protein zeta/delta OS=Mus musculus GN=Ywhaz PE=1 SV=1 - [1433Z_MOUSE]	46.12	16	7	9	27
P51432	1-phosphatidylinositol 4,5-bisphosphate phosphodiesterase beta-3 OS=Mus musculus GN=Plcb3 PE=2 SV=2 - [PLCB3_MOUSE]	18.96	1	15	15	25
P16330	2',3'-cyclic-nucleotide 3'-phosphodiesterase OS=Mus musculus GN=Cnp PE=1 SV=3 - [CN37_MOUSE]	3.33	1	1	1	1
P11928	2'-5'-oligoadenylate synthase 1A OS=Mus musculus GN=Oas1a PE=2 SV=2 - [OAS1A_MOUSE]	9.54	1	2	2	4
P70245	3-beta-hydroxysteroid-Delta(8),Delta(7)-isomerase OS=Mus musculus GN=Ebp PE=1 SV=3 - [EBP_MOUSE]	5.22	1	1	1	1
P62242	40S ribosomal protein S8 OS=Mus musculus GN=Rps8 PE=1 SV=2 - [RS8_MOUSE]	7.21	2	1	1	5
Q9JLJ2	4-trimethylaminobutyraldehyde dehydrogenase OS=Mus musculus GN=Aldh9a1 PE=1 SV=1 - [AL9A1_MOUSE]	7.69	1	3	3	5
P70290	55 kDa erythrocyte membrane protein OS=Mus musculus GN=Mpp1 PE=1 SV=1 - [EM55_MOUSE]	2.58	1	1	1	3
Q61503	5'-nucleotidase OS=Mus musculus GN=Nt5e PE=1 SV=2 - [5NTD_MOUSE]	1.74	1	1	1	1
Q9DCD0	6-phosphogluconate dehydrogenase, decarboxylating OS=Mus musculus GN=Pgd PE=1 SV=3 - [6PGD_MOUSE]	18.01	6	6	6	11
Q9CQ60	6-phosphogluconolactonase OS=Mus musculus GN=Pgls PE=2 SV=1 - [6PGL_MOUSE]	10.12	1	1	1	1
P58242	Acid sphingomyelinase-like phosphodiesterase 3b OS=Mus musculus GN=Smpdl3b PE=1 SV=1 - [ASM3B_MOUSE]	20.18	1	5	5	10
Q91XA9	Acidic mammalian chitinase OS=Mus musculus GN=Chia PE=1 SV=2 - [CHIA_MOUSE]	16.91	1	5	5	10
P68033	Actin, alpha cardiac muscle 1 OS=Mus musculus GN=Actc1 PE=1 SV=1 - [ACTC_MOUSE]	27.59	18	2	9	47
P59999	Actin-related protein 2/3 complex subunit 4 OS=Mus musculus GN=Arpc4 PE=1 SV=3 - [ARPC4_MOUSE]	11.31	1	2	2	2
Q641P0	Actin-related protein 3B OS=Mus musculus GN=Actr3b PE=2 SV=1 - [ARP3B_MOUSE]	2.63	2	1	1	1
Q91WG0	Acylcarnitine hydrolase OS=Mus musculus GN=Ces2c PE=1 SV=1 - [EST2C_MOUSE]	4.46	1	2	2	4
P03958	Adenosine deaminase OS=Mus musculus GN=Ada PE=1 SV=3 - [ADA_MOUSE]	3.69	1	1	1	1
P50247	Adenosylhomocysteinase OS=Mus musculus GN=Ahcy PE=1 SV=3 - [SAHH_MOUSE]	2.78	4	1	1	1
P51881	ADP/ATP translocase 2 OS=Mus musculus GN=Slc25a5 PE=1 SV=3 - [ADT2_MOUSE]	11.41	13	2	3	6
Q64277	ADP-ribosyl cyclase/cyclic ADP-ribose hydrolase 2 OS=Mus musculus GN=Bst1 PE=1 SV=1 - [BST1_MOUSE]	30.23	1	7	7	27
P61205	ADP-ribosylation factor 3 OS=Mus musculus GN=Arf3 PE=2 SV=2 - [ARF3_MOUSE]	54.7	17	5	8	25
P61750	ADP-ribosylation factor 4 OS=Mus musculus GN=Arf4 PE=1 SV=2 - [ARF4_MOUSE]	34.44	1	1	4	11
P62331	ADP-ribosylation factor 6 OS=Mus musculus GN=Arf6 PE=1 SV=2 - [ARF6_MOUSE]	24	6	3	3	12
Q60604	Adseverin OS=Mus musculus GN=Scin PE=1 SV=3 - [ADSV_MOUSE]	11.05	1	5	5	9
O55074	A-kinase anchor protein 7 isoform alpha OS=Mus musculus GN=Akap7 PE=1 SV=4 - [AKA7A_MOUSE]	14.81	2	1	1	1
Q9JII6	Alcohol dehydrogenase [NADP(+)] OS=Mus musculus GN=Akr1a1 PE=1 SV=3 - [AK1A1_MOUSE]	16	2	4	4	9
P00329	Alcohol dehydrogenase 1 OS=Mus musculus GN=Adh1 PE=1 SV=2 - [ADH1_MOUSE]	2.4	2	1	1	2
Q80VQ0	Aldehyde dehydrogenase family 3 member B1 OS=Mus musculus GN=Aldh3b1 PE=2 SV=1 - [AL3B1_MOUSE]	2.56	1	1	1	1
Q8VC28	Aldo-keto reductase family 1 member C13 OS=Mus musculus GN=Akr1c13 PE=1 SV=2 - [AK1CD_MOUSE]	6.5	1	2	2	2
Q8K157	Aldose 1-epimerase OS=Mus musculus GN=Galm PE=2 SV=1 - [GALM_MOUSE]	4.09	1	1	1	1
P24823	Alkaline phosphatase, placental-like OS=Mus musculus GN=Alppl2 PE=2 SV=2 - [PPBN_MOUSE]	7.37	1	1	3	9
P22599	Alpha-1-antitrypsin 1-2 OS=Mus musculus GN=Serpina1b PE=1 SV=2 - [A1AT2_MOUSE]	19.85	3	3	6	14
Q00896	Alpha-1-antitrypsin 1-3 OS=Mus musculus GN=Serpina1c PE=1 SV=2 - [A1AT3_MOUSE]	20.87	2	3	6	15
Q00897	Alpha-1-antitrypsin 1-4 OS=Mus musculus GN=Serpina1d PE=2 SV=1 - [A1AT4_MOUSE]	15.5	3	1	5	7
Q00898	Alpha-1-antitrypsin 1-5 OS=Mus musculus GN=Serpina1e PE=1 SV=1 - [A1AT5_MOUSE]	9.93	2	2	4	6
Q7TPR4	Alpha-actinin-1 OS=Mus musculus GN=Actn1 PE=1 SV=1 - [ACTN1_MOUSE]	1.57	4	1	1	2
P50709	Alpha-defensin 11 (Fragment) OS=Mus musculus GN=Defa11 PE=2 SV=2 - [DFA11_MOUSE]	11.76	5	1	1	2
Q45VN2	Alpha-defensin 20 OS=Mus musculus GN=Defa20 PE=2 SV=2 - [DFA20_MOUSE]	11.58	1	1	1	2
P17182	Alpha-enolase OS=Mus musculus GN=Eno1 PE=1 SV=3 - [ENOA_MOUSE]	17.51	4	5	5	11
Q8JZQ5	Amiloride-sensitive amine oxidase [copper-containing] OS=Mus musculus GN=Aoc1 PE=2 SV=1 - [AOC1_MOUSE]	2.8	1	2	2	2
P97449	Aminopeptidase N OS=Mus musculus GN=Anpep PE=1 SV=4 - [AMPN_MOUSE]	50.52	1	40	40	406
Q8R0I0	Angiotensin-converting enzyme 2 OS=Mus musculus GN=Ace2 PE=1 SV=1 - [ACE2_MOUSE]	52.42	3	31	31	152
P09470	Angiotensin-converting enzyme OS=Mus musculus GN=Ace PE=1 SV=3 - [ACE_MOUSE]	22.03	1	20	20	47
P07146	Anionic trypsin-2 OS=Mus musculus GN=Prss2 PE=2 SV=1 - [TRY2_MOUSE]	28.46	1	5	5	24
Q8K3X6	Ankyrin repeat and SAM domain-containing protein 4B OS=Mus musculus GN=Anks4b PE=1 SV=1 - [ANS4B_MOUSE]	29.55	1	10	10	23
P10107	Annexin A1 OS=Mus musculus GN=Anxa1 PE=1 SV=2 - [ANXA1_MOUSE]	3.76	1	1	1	1
P97384	Annexin A11 OS=Mus musculus GN=Anxa11 PE=1 SV=2 - [ANX11_MOUSE]	31.21	1	13	14	64
Q99JG3	Annexin A13 OS=Mus musculus GN=Anxa13 PE=2 SV=3 - [ANX13_MOUSE]	67.51	1	20	20	76
P07356	Annexin A2 OS=Mus musculus GN=Anxa2 PE=1 SV=2 - [ANXA2_MOUSE]	56.34	2	18	18	69
O35639	Annexin A3 OS=Mus musculus GN=Anxa3 PE=1 SV=4 - [ANXA3_MOUSE]	10.53	1	2	3	13
P97429	Annexin A4 OS=Mus musculus GN=Anxa4 PE=2 SV=4 - [ANXA4_MOUSE]	60.82	2	20	20	70
P48036	Annexin A5 OS=Mus musculus GN=Anxa5 PE=1 SV=1 - [ANXA5_MOUSE]	13.48	1	4	4	7
Q07076	Annexin A7 OS=Mus musculus GN=Anxa7 PE=2 SV=2 - [ANXA7_MOUSE]	26.13	1	10	10	22
Q6P9J9	Anoctamin-6 OS=Mus musculus GN=Ano6 PE=1 SV=1 - [ANO6_MOUSE]	2.63	1	2	2	3
P32261	Antithrombin-III OS=Mus musculus GN=Serpinc1 PE=1 SV=1 - [ANT3_MOUSE]	2.58	1	1	1	1
P22892	AP-1 complex subunit gamma-1 OS=Mus musculus GN=Ap1g1 PE=1 SV=3 - [AP1G1_MOUSE]	1.09	3	1	1	2
P17427	AP-2 complex subunit alpha-2 OS=Mus musculus GN=Ap2a2 PE=1 SV=2 - [AP2A2_MOUSE]	1.07	3	1	1	1
Q9EPB4	Apoptosis-associated speck-like protein containing a CARD OS=Mus musculus GN=Pycard PE=1 SV=1 - [ASC_MOUSE]	38.34	1	4	4	4
Q02013	Aquaporin-1 OS=Mus musculus GN=Aqp1 PE=1 SV=3 - [AQP1_MOUSE]	10.78	1	2	2	7
O54794	Aquaporin-7 OS=Mus musculus GN=Aqp7 PE=2 SV=1 - [AQP7_MOUSE]	3.96	1	1	1	5
Q99KN1	Arrestin domain-containing protein 1 OS=Mus musculus GN=Arrdc1 PE=2 SV=2 - [ARRD1_MOUSE]	12.9	1	5	5	9
Q8BM89	Arylsulfatase J OS=Mus musculus GN=Arsj PE=2 SV=1 - [ARSJ_MOUSE]	5.69	1	1	1	1
P05201	Aspartate aminotransferase, cytoplasmic OS=Mus musculus GN=Got1 PE=1 SV=3 - [AATC_MOUSE]	3.15	1	1	1	2
P56480	ATP synthase subunit beta, mitochondrial OS=Mus musculus GN=Atp5b PE=1 SV=2 - [ATPB_MOUSE]	12.1	45	1	5	10
Q9DC29	ATP-binding cassette sub-family B member 6, mitochondrial OS=Mus musculus GN=Abcb6 PE=1 SV=1 - [ABCB6_MOUSE]	2.02	21	1	2	4
Q7TMS5	ATP-binding cassette sub-family G member 2 OS=Mus musculus GN=Abcg2 PE=2 SV=1 - [ABCG2_MOUSE]	16.13	1	8	8	18
Q99PE8	ATP-binding cassette sub-family G member 5 OS=Mus musculus GN=Abcg5 PE=2 SV=1 - [ABCG5_MOUSE]	4.14	1	2	2	4
Q9DBM0	ATP-binding cassette sub-family G member 8 OS=Mus musculus GN=Abcg8 PE=2 SV=1 - [ABCG8_MOUSE]	5.94	1	4	4	10
Q62095	ATP-dependent RNA helicase DDX3Y OS=Mus musculus GN=Ddx3y PE=1 SV=2 - [DDX3Y_MOUSE]	1.52	4	1	1	1
Q9QXA6	b(0,+)-type amino acid transporter 1 OS=Mus musculus GN=Slc7a9 PE=1 SV=1 - [BAT1_MOUSE]	2.67	1	1	1	4
641386052	BACUNI_00012 hypothetical protein [Bacteroides uniformis ATCC 8492, unfinished sequence: NZ_AAYH02000010]	10.22	2	4	4	8
641386088	BACUNI_00048 Outer membrane receptor for ferrienterochelin and colicins [Bacteroides uniformis ATCC 8492, unfinished sequence: NZ_AAYH02000024]	22.98	4	1	3	16
641386090	BACUNI_00050 Outer membrane cobalamin receptor protein [Bacteroides uniformis ATCC 8492, unfinished sequence: NZ_AAYH02000025]	20.86	4	11	12	19
641386236	BACUNI_00196 Outer membrane receptor proteins, mostly Fe transport [Bacteroides uniformis ATCC 8492, unfinished sequence: NZ_AAYH02000030]	14.56	2	8	9	17
641386237	BACUNI_00197 RagB, SusD and hypothetical proteins. [Bacteroides uniformis ATCC 8492, unfinished sequence: NZ_AAYH02000030]	5.22	1	2	2	2
641386238	BACUNI_00198 hypothetical protein [Bacteroides uniformis ATCC 8492, unfinished sequence: NZ_AAYH02000030]	17.54	1	4	4	5
641386356	BACUNI_00316 RagB, SusD and hypothetical proteins. [Bacteroides uniformis ATCC 8492, unfinished sequence: NZ_AAYH02000032]	7.69	1	3	3	5
641386357	BACUNI_00317 hypothetical protein [Bacteroides uniformis ATCC 8492, unfinished sequence: NZ_AAYH02000032]	4.12	1	2	2	2
641386377	BACUNI_00337 hypothetical protein [Bacteroides uniformis ATCC 8492, unfinished sequence: NZ_AAYH02000032]	17.74	1	3	3	4
641386410	BACUNI_00370 hypothetical protein [Bacteroides uniformis ATCC 8492, unfinished sequence: NZ_AAYH02000033]	11.42	1	2	2	5
641386411	BACUNI_00371 RagB, SusD and hypothetical proteins. [Bacteroides uniformis ATCC 8492, unfinished sequence: NZ_AAYH02000033]	8.49	3	4	4	7
641386412	BACUNI_00372 Outer membrane receptor proteins, mostly Fe transport [Bacteroides uniformis ATCC 8492, unfinished sequence: NZ_AAYH02000033]	4.16	1	3	3	5
641386413	BACUNI_00373 Beta-mannanase [Bacteroides uniformis ATCC 8492, unfinished sequence: NZ_AAYH02000033]	22.48	1	9	9	29
641386414	BACUNI_00374 hypothetical protein [Bacteroides uniformis ATCC 8492, unfinished sequence: NZ_AAYH02000033]	38.12	1	13	13	40
641386415	BACUNI_00375 hypothetical protein [Bacteroides uniformis ATCC 8492, unfinished sequence: NZ_AAYH02000033]	10.96	1	3	3	13
641386416	BACUNI_00376 RagB, SusD and hypothetical proteins. [Bacteroides uniformis ATCC 8492, unfinished sequence: NZ_AAYH02000033]	22.51	1	9	9	16
641386417	BACUNI_00377 TonB-dependent Receptor Plug Domain/TonB dependent receptor [Bacteroides uniformis ATCC 8492, unfinished sequence: NZ_AAYH02000033]	28.68	1	21	22	55
641386431	BACUNI_00391 hypothetical protein [Bacteroides uniformis ATCC 8492, unfinished sequence: NZ_AAYH02000033]	5.92	1	1	1	1
641386487	BACUNI_00447 periplasmic chaperone for outer membrane proteins Skp [Bacteroides uniformis ATCC 8492, unfinished sequence: NZ_AAYH02000033]	5.95	1	1	1	1
641386716	BACUNI_00676 hypothetical protein [Bacteroides uniformis ATCC 8492, unfinished sequence: NZ_AAYH02000036]	5.98	1	1	1	1
641386954	BACUNI_00914 hypothetical protein [Bacteroides uniformis ATCC 8492, unfinished sequence: NZ_AAYH02000037]	9.74	3	7	7	14
641386964	BACUNI_00924 RagB, SusD and hypothetical proteins. [Bacteroides uniformis ATCC 8492, unfinished sequence: NZ_AAYH02000038]	25.39	1	10	10	25
641386965	BACUNI_00925 Outer membrane cobalamin receptor protein [Bacteroides uniformis ATCC 8492, unfinished sequence: NZ_AAYH02000038]	21	1	15	16	24
641387000	BACUNI_00960 hypothetical protein [Bacteroides uniformis ATCC 8492, unfinished sequence: NZ_AAYH02000038]	13.04	2	3	3	7
641387127	BACUNI_01087 RagB, SusD and hypothetical proteins. [Bacteroides uniformis ATCC 8492, unfinished sequence: NZ_AAYH02000038]	6.29	2	3	3	4
641387128	BACUNI_01088 Outer membrane cobalamin receptor protein [Bacteroides uniformis ATCC 8492, unfinished sequence: NZ_AAYH02000038]	2.99	3	1	3	5
641387211	BACUNI_01171 hypothetical protein [Bacteroides uniformis ATCC 8492, unfinished sequence: NZ_AAYH02000039]	9.88	1	1	1	1
641387250	BACUNI_01209 Outer membrane receptor proteins, mostly Fe transport [Bacteroides uniformis ATCC 8492, unfinished sequence: NZ_AAYH02000039]	34.5	6	23	24	64
641387251	BACUNI_01211 RagB, SusD and hypothetical proteins. [Bacteroides uniformis ATCC 8492, unfinished sequence: NZ_AAYH02000039]	31.35	1	12	12	30
641387252	BACUNI_01212 hypothetical protein [Bacteroides uniformis ATCC 8492, unfinished sequence: NZ_AAYH02000039]	25.6	1	10	10	24
641387385	BACUNI_01345 Cell division protein [Bacteroides uniformis ATCC 8492, unfinished sequence: NZ_AAYH02000040]	16.27	1	1	1	1
641387424	BACUNI_01384 hypothetical protein [Bacteroides uniformis ATCC 8492, unfinished sequence: NZ_AAYH02000040]	16.67	1	5	5	8
641387470	BACUNI_01430 hypothetical protein [Bacteroides uniformis ATCC 8492, unfinished sequence: NZ_AAYH02000040]	10.24	1	4	4	6
641387471	BACUNI_01431 Outer membrane receptor proteins, mostly Fe transport [Bacteroides uniformis ATCC 8492, unfinished sequence: NZ_AAYH02000040]	10.76	4	8	9	23
641387527	BACUNI_01487 hypothetical protein [Bacteroides uniformis ATCC 8492, unfinished sequence: NZ_AAYH02000040]	7	1	2	2	2
641387528	BACUNI_01488 RagB, SusD and hypothetical proteins. [Bacteroides uniformis ATCC 8492, unfinished sequence: NZ_AAYH02000040]	3.4	1	1	1	6
641387529	BACUNI_01489 Outer membrane receptor for ferrienterochelin and colicins [Bacteroides uniformis ATCC 8492, unfinished sequence: NZ_AAYH02000040]	5.72	2	2	4	9
641387646	BACUNI_01607 Outer membrane receptor for ferrienterochelin and colicins [Bacteroides uniformis ATCC 8492, unfinished sequence: NZ_AAYH02000041]	2.12	12	1	2	2
641387725	BACUNI_01685 hypothetical protein [Bacteroides uniformis ATCC 8492, unfinished sequence: NZ_AAYH02000041]	10.78	1	3	3	9
641387922	BACUNI_01882 hypothetical protein [Bacteroides uniformis ATCC 8492, unfinished sequence: NZ_AAYH02000042]	7.47	1	1	1	1
641388057	BACUNI_02017 hypothetical protein [Bacteroides uniformis ATCC 8492, unfinished sequence: NZ_AAYH02000042]	6.92	1	1	1	3
641388087	BACUNI_02047 hypothetical protein [Bacteroides uniformis ATCC 8492, unfinished sequence: NZ_AAYH02000043]	26.12	1	4	4	17
641388088	BACUNI_02048 Outer membrane protein and related peptidoglycan-associated (lipo)proteins [Bacteroides uniformis ATCC 8492, unfinished sequence: NZ_AAYH02000043]	27.7	2	6	8	22
641388119	BACUNI_02079 Outer membrane cobalamin receptor protein [Bacteroides uniformis ATCC 8492, unfinished sequence: NZ_AAYH02000043]	37.1	1	24	25	75
641388120	BACUNI_02080 RagB, SusD and hypothetical proteins. [Bacteroides uniformis ATCC 8492, unfinished sequence: NZ_AAYH02000043]	15.1	1	5	5	15
641388230	BACUNI_02190 Outer membrane receptor proteins, mostly Fe transport [Bacteroides uniformis ATCC 8492, unfinished sequence: NZ_AAYH02000043]	15.19	1	10	10	17
641388231	BACUNI_02191 hypothetical protein [Bacteroides uniformis ATCC 8492, unfinished sequence: NZ_AAYH02000043]	7.56	1	4	4	7
641388376	BACUNI_02336 Outer membrane receptor for ferrienterochelin and colicins [Bacteroides uniformis ATCC 8492, unfinished sequence: NZ_AAYH02000044]	2.78	4	1	2	4
641388680	BACUNI_02640 Glycosyl hydrolases family 18/Domain of unknown function (DUF1735) [Bacteroides uniformis ATCC 8492, unfinished sequence: NZ_AAYH02000044]	7.88	1	3	3	5
641388681	BACUNI_02641 Domain of unknown function (DUF1735). [Bacteroides uniformis ATCC 8492, unfinished sequence: NZ_AAYH02000044]	11.98	1	3	3	7
641388682	BACUNI_02642 hypothetical protein [Bacteroides uniformis ATCC 8492, unfinished sequence: NZ_AAYH02000044]	9.2	1	2	2	5
641388683	BACUNI_02643 hypothetical protein [Bacteroides uniformis ATCC 8492, unfinished sequence: NZ_AAYH02000044]	10.59	1	4	4	9
641388684	BACUNI_02644 Outer membrane receptor proteins, mostly Fe transport [Bacteroides uniformis ATCC 8492, unfinished sequence: NZ_AAYH02000044]	14.98	1	6	9	15
641388936	BACUNI_02896 hypothetical protein [Bacteroides uniformis ATCC 8492, unfinished sequence: NZ_AAYH02000045]	5.51	2	2	2	3
641388954	BACUNI_02914 hypothetical protein [Bacteroides uniformis ATCC 8492, unfinished sequence: NZ_AAYH02000045]	15.44	1	6	6	15
641389065	BACUNI_03025 Outer membrane protein and related peptidoglycan-associated (lipo)proteins [Bacteroides uniformis ATCC 8492, unfinished sequence: NZ_AAYH02000046]	3.06	1	1	1	1
641389385	BACUNI_03345 Outer membrane receptor for ferrienterochelin and colicins [Bacteroides uniformis ATCC 8492, unfinished sequence: NZ_AAYH02000046]	2.09	5	1	2	2
641389386	BACUNI_03346 RagB, SusD and hypothetical proteins. [Bacteroides uniformis ATCC 8492, unfinished sequence: NZ_AAYH02000046]	6.24	1	2	2	2
641389439	BACUNI_03399 hypothetical protein [Bacteroides uniformis ATCC 8492, unfinished sequence: NZ_AAYH02000047]	2.85	1	1	1	1
641389620	BACUNI_03580 Uncharacterized flavoproteins [Bacteroides uniformis ATCC 8492, unfinished sequence: NZ_AAYH02000047]	10.21	1	1	1	1
641389636	BACUNI_03596 RagB, SusD and hypothetical proteins. [Bacteroides uniformis ATCC 8492, unfinished sequence: NZ_AAYH02000047]	1.64	1	1	1	1
641389730	BACUNI_03690 hypothetical protein [Bacteroides uniformis ATCC 8492, unfinished sequence: NZ_AAYH02000047]	8.95	1	2	2	3
641389816	BACUNI_03776 hypothetical protein [Bacteroides uniformis ATCC 8492, unfinished sequence: NZ_AAYH02000047]	13.18	1	2	2	3
641389817	BACUNI_03777 hypothetical protein [Bacteroides uniformis ATCC 8492, unfinished sequence: NZ_AAYH02000047]	29.78	1	10	10	27
641389818	BACUNI_03778 Outer membrane cobalamin receptor protein [Bacteroides uniformis ATCC 8492, unfinished sequence: NZ_AAYH02000047]	23.92	7	12	14	33
641389822	BACUNI_03782 RagB, SusD and hypothetical proteins. [Bacteroides uniformis ATCC 8492, unfinished sequence: NZ_AAYH02000047]	28.17	1	8	9	15
641389823	BACUNI_03783 Outer membrane receptor for ferrienterochelin and colicins [Bacteroides uniformis ATCC 8492, unfinished sequence: NZ_AAYH02000047]	20.76	8	13	15	27
641389824	BACUNI_03784 Outer membrane cobalamin receptor protein [Bacteroides uniformis ATCC 8492, unfinished sequence: NZ_AAYH02000048]	3.3	1	1	2	3
641389842	BACUNI_03801 IPT/TIG domain. [Bacteroides uniformis ATCC 8492, unfinished sequence: NZ_AAYH02000048]	3.87	1	1	1	1
641390075	BACUNI_04035 pckA phosphoenolpyruvate carboxykinase (ATP) [Bacteroides uniformis ATCC 8492, unfinished sequence: NZ_AAYH02000048]	11.78	4	1	5	12
641390618	BACUNI_04578 hypothetical protein [Bacteroides uniformis ATCC 8492, unfinished sequence: NZ_AAYH02000049]	23.22	1	7	7	20
641390669	BACUNI_04629 hypothetical protein [Bacteroides uniformis ATCC 8492, unfinished sequence: NZ_AAYH02000049]	11.72	1	2	2	5
O08734	Bcl-2 homologous antagonist/killer OS=Mus musculus GN=Bak1 PE=1 SV=2 - [BAK_MOUSE]	4.81	1	1	1	1
640764365	BDI_0068 argC N-acetyl-gamma-glutamyl-phosphate reductase (EC 1.2.1.38) [Parabacteroides distasonis ATCC 8503: NC_009615]	2.17	2	1	1	2
640765017	BDI_0723 hypothetical protein [Parabacteroides distasonis ATCC 8503: NC_009615]	8.16	1	1	1	1
640766229	BDI_1944 fba fructose-bisphosphate aldolase (EC 4.1.2.13) [Parabacteroides distasonis ATCC 8503: NC_009615]	9.94	5	2	2	2
640766970	BDI_2687 putative glycosylhydrolase [Parabacteroides distasonis ATCC 8503: NC_009615]	3.27	2	1	1	2
640767259	BDI_2976 putative dinitrogenase reductase activating glycohydrolase [Parabacteroides distasonis ATCC 8503: NC_009615]	1.59	1	1	1	1
640768097	BDI_3816 putative nucleotide-diphosphate sugar epimerase [Parabacteroides distasonis ATCC 8503: NC_009615]	6.35	1	1	1	1
Q8BFZ3	Beta-actin-like protein 2 OS=Mus musculus GN=Actbl2 PE=1 SV=1 - [ACTBL_MOUSE]	25.27	2	1	6	39
O88428	Bifunctional 3'-phosphoadenosine 5'-phosphosulfate synthase 2 OS=Mus musculus GN=Papss2 PE=1 SV=2 - [PAPS2_MOUSE]	4.83	2	2	2	3
Q8VC30	Bifunctional ATP-dependent dihydroxyacetone kinase/FAD-AMP lyase (cyclizing) OS=Mus musculus GN=Dak PE=2 SV=1 - [DHAK_MOUSE]	10.9	1	5	5	9
Q64285	Bile salt-activated lipase OS=Mus musculus GN=Cel PE=1 SV=1 - [CEL_MOUSE]	2.17	1	1	1	1
Q8BTJ4	Bis(5'-adenosyl)-triphosphatase enpp4 OS=Mus musculus GN=Enpp4 PE=1 SV=1 - [ENPP4_MOUSE]	2.19	1	1	1	5
637327671	BL0850 BL0850 conserved hypothetical transmembrane protein with unknown function [Bifidobacterium longum NCC2705: NC_004307]	5.7	1	1	1	1
P07743	BPI fold-containing family A member 2 OS=Mus musculus GN=Bpifa2 PE=2 SV=1 - [BPIA2_MOUSE]	3.4	1	1	1	2
Q9DBJ3	Brain-specific angiogenesis inhibitor 1-associated protein 2-like protein 1 OS=Mus musculus GN=Baiap2l1 PE=1 SV=1 - [BI2L1_MOUSE]	37.94	1	13	13	39
Q80Y61	Brain-specific angiogenesis inhibitor 1-associated protein 2-like protein 2 OS=Mus musculus GN=Baiap2l2 PE=1 SV=1 - [BI2L2_MOUSE]	16.86	1	5	5	7
Q6PAJ1	Breakpoint cluster region protein OS=Mus musculus GN=Bcr PE=1 SV=3 - [BCR_MOUSE]	0.94	1	1	1	1
637408582	BT0177 hypothetical protein [Bacteroides thetaiotaomicron VPI-5482: NC_004663]	10.65	1	2	2	2
637408721	BT0316 putative hemin receptor [Bacteroides thetaiotaomicron VPI-5482: NC_004663]	4.68	1	2	2	2
637408722	BT0317 putative outer membrane protein, probably involved in nutrient binding [Bacteroides thetaiotaomicron VPI-5482: NC_004663]	21.47	1	14	14	31
637408723	BT0318 hypothetical protein [Bacteroides thetaiotaomicron VPI-5482: NC_004663]	10.64	1	2	2	2
637408724	BT0319 hypothetical protein [Bacteroides thetaiotaomicron VPI-5482: NC_004663]	36.59	1	2	2	2
637408767	BT0362 putative outer membrane protein, probably involved in nutrient binding [Bacteroides thetaiotaomicron VPI-5482: NC_004663]	2.67	1	2	2	3
637408823	BT0418 outer membrane porin F precursor [Bacteroides thetaiotaomicron VPI-5482: NC_004663]	12.9	1	4	4	7
637408845	BT0439 putative outer membrane protein, probably involved in nutrient binding [Bacteroides thetaiotaomicron VPI-5482: NC_004663]	2.5	1	1	2	2
637408858	BT0452 putative outer membrane protein, probably involved in nutrient binding [Bacteroides thetaiotaomicron VPI-5482: NC_004663]	1.21	1	1	1	1
637409051	BT0645 hypothetical protein [Bacteroides thetaiotaomicron VPI-5482: NC_004663]	7.6	1	1	1	2
637409052	BT0646 hypothetical protein [Bacteroides thetaiotaomicron VPI-5482: NC_004663]	8.42	1	1	1	2
637409062	BT0656 hypothetical protein [Bacteroides thetaiotaomicron VPI-5482: NC_004663]	14.31	1	6	6	11
637409320	BT0900 putative tetratricopeptide repeat family protein [Bacteroides thetaiotaomicron VPI-5482: NC_004663]	11.31	1	3	3	4
637409429	BT1007 hypothetical protein [Bacteroides thetaiotaomicron VPI-5482: NC_004663]	5.32	1	1	1	2
637409608	BT1185 OmpA-related protein [Bacteroides thetaiotaomicron VPI-5482: NC_004663]	5.69	1	5	5	7
637409618	BT1194 outer membrane protein, OmpA family [Bacteroides thetaiotaomicron VPI-5482: NC_004663]	20.3	1	2	3	4
637409824	BT1391 hypothetical protein [Bacteroides thetaiotaomicron VPI-5482: NC_004663]	15.47	1	4	4	8
637409919	BT1486 hypothetical protein [Bacteroides thetaiotaomicron VPI-5482: NC_004663]	5.24	1	2	2	2
637409920	BT1487 hypothetical protein [Bacteroides thetaiotaomicron VPI-5482: NC_004663]	3.35	1	1	1	1
637409924	BT1491 hypothetical protein [Bacteroides thetaiotaomicron VPI-5482: NC_004663]	13.28	1	2	2	3
637409967	BT1534 hypothetical protein [Bacteroides thetaiotaomicron VPI-5482: NC_004663]	5.77	1	1	1	1
637410197	BT1760 glycosylhydrolase [Bacteroides thetaiotaomicron VPI-5482: NC_004663]	8.03	1	3	3	6
637410198	BT1761 hypothetical protein [Bacteroides thetaiotaomicron VPI-5482: NC_004663]	12.15	1	4	4	8
637410199	BT1762 putative outer membrane protein, probably involved in nutrient binding [Bacteroides thetaiotaomicron VPI-5482: NC_004663]	22.98	1	8	8	18
637410200	BT1763 putative outer membrane protein, probably involved in nutrient binding [Bacteroides thetaiotaomicron VPI-5482: NC_004663]	18.44	4	12	13	24
637410226	BT1789 aminopeptidase C (bleomycin hydrolase) [Bacteroides thetaiotaomicron VPI-5482: NC_004663]	4.31	1	1	1	1
637410398	BT1955 putative cell wall biogenesis protein [Bacteroides thetaiotaomicron VPI-5482: NC_004663]	32.9	1	15	15	42
637410704	BT2259 hypothetical protein [Bacteroides thetaiotaomicron VPI-5482: NC_004663]	10.66	1	3	3	3
637410705	BT2260 outer membrane protein Omp121 [Bacteroides thetaiotaomicron VPI-5482: NC_004663]	9.59	1	7	7	9
637410706	BT2261 hypothetical protein [Bacteroides thetaiotaomicron VPI-5482: NC_004663]	9.64	1	1	1	2
637410707	BT2262 hypothetical protein [Bacteroides thetaiotaomicron VPI-5482: NC_004663]	9.57	1	2	2	2
637410708	BT2263 hypothetical protein [Bacteroides thetaiotaomicron VPI-5482: NC_004663]	7.83	1	3	3	6
637410709	BT2264 outer membrane protein Omp121 [Bacteroides thetaiotaomicron VPI-5482: NC_004663]	12.4	1	7	8	15
637410713	BT2268 putative outer membrane protein, probably involved in nutrient binding [Bacteroides thetaiotaomicron VPI-5482: NC_004663]	27.29	8	16	18	49
637410714	BT2269 putative outer membrane protein, probably involved in nutrient binding [Bacteroides thetaiotaomicron VPI-5482: NC_004663]	16.63	2	5	5	7
637410889	BT2437 hypothetical protein [Bacteroides thetaiotaomicron VPI-5482: NC_004663]	44.29	1	6	6	16
637410890	BT2438 hypothetical protein [Bacteroides thetaiotaomicron VPI-5482: NC_004663]	24.04	1	3	3	11
637411134	BT2676 hypothetical protein [Bacteroides thetaiotaomicron VPI-5482: NC_004663]	6.19	1	1	1	1
637411216	BT2753 hypothetical protein [Bacteroides thetaiotaomicron VPI-5482: NC_004663]	27.04	1	4	4	6
637411311	BT2844 hypothetical protein [Bacteroides thetaiotaomicron VPI-5482: NC_004663]	19.89	1	6	7	11
637411514	BT3046 putative outer membrane protein, probably involved in nutrient binding [Bacteroides thetaiotaomicron VPI-5482: NC_004663]	7.76	7	5	6	9
637411515	BT3047 hypothetical protein [Bacteroides thetaiotaomicron VPI-5482: NC_004663]	2.77	1	1	1	1
637411690	BT3222 hypothetical protein [Bacteroides thetaiotaomicron VPI-5482: NC_004663]	10.97	1	2	2	9
637411705	BT3236 hypothetical protein [Bacteroides thetaiotaomicron VPI-5482: NC_004663]	5.5	1	2	2	2
637411706	BT3237 hypothetical protein [Bacteroides thetaiotaomicron VPI-5482: NC_004663]	3.08	1	1	1	1
637411707	BT3238 hypothetical protein [Bacteroides thetaiotaomicron VPI-5482: NC_004663]	8.48	1	3	3	8
637411708	BT3239 putative outer membrane protein, probably involved in nutrient binding [Bacteroides thetaiotaomicron VPI-5482: NC_004663]	13.79	2	9	9	17
637411710	BT3241 hypothetical protein [Bacteroides thetaiotaomicron VPI-5482: NC_004663]	2.13	1	1	1	1
637411798	BT3329 hypothetical protein [Bacteroides thetaiotaomicron VPI-5482: NC_004663]	5.43	1	2	2	2
637411799	BT3330 hypothetical protein [Bacteroides thetaiotaomicron VPI-5482: NC_004663]	7.78	1	1	1	1
637411800	BT3331 putative outer membrane protein, probably involved in nutrient binding [Bacteroides thetaiotaomicron VPI-5482: NC_004663]	7.17	1	3	3	6
637411801	BT3332 putative outer membrane protein, probably involved in nutrient binding [Bacteroides thetaiotaomicron VPI-5482: NC_004663]	4.46	8	2	3	4
637411806	BT3337 outer membrane protein oprM precursor, multidrug resistance protein [Bacteroides thetaiotaomicron VPI-5482: NC_004663]	3.47	2	1	1	1
637412030	BT3560 hypothetical protein [Bacteroides thetaiotaomicron VPI-5482: NC_004663]	1.42	1	1	1	1
637412031	BT3561 hypothetical protein [Bacteroides thetaiotaomicron VPI-5482: NC_004663]	9.75	1	2	2	2
637412032	BT3562 hypothetical protein [Bacteroides thetaiotaomicron VPI-5482: NC_004663]	9.17	1	4	4	5
637412039	BT3569 putative outer membrane protein, probably involved in nutrient binding [Bacteroides thetaiotaomicron VPI-5482: NC_004663]	5.09	7	2	3	5
637412149	BT3679 conserved hypothetical protein, with a conserved domain [Bacteroides thetaiotaomicron VPI-5482: NC_004663]	6.28	1	2	2	2
637412150	BT3680 putative outer membrane protein, probably involved in nutrient binding [Bacteroides thetaiotaomicron VPI-5482: NC_004663]	2.81	2	2	2	2
637412151	BT3681 conserved hypothetical protein, putative outer membrane protein [Bacteroides thetaiotaomicron VPI-5482: NC_004663]	4.57	1	2	2	3
637412171	BT3701 SusD SusD, outer membrane protein [Bacteroides thetaiotaomicron VPI-5482: NC_004663]	9.07	1	3	3	4
637412172	BT3702 SusC SusC, outer membrane protein involved in starch binding [Bacteroides thetaiotaomicron VPI-5482: NC_004663]	8.08	6	5	6	11
637412194	BT3724 periplasmic chaperone for outer membrane proteins Skp [Bacteroides thetaiotaomicron VPI-5482: NC_004663]	6.43	1	1	1	1
637412215	BT3743 hypothetical protein [Bacteroides thetaiotaomicron VPI-5482: NC_004663]	15.67	1	4	4	4
637412330	BT3852 major outer membrane protein OmpA [Bacteroides thetaiotaomicron VPI-5482: NC_004663]	6.85	1	2	2	5
637412438	BT3958 putative outer membrane protein, probably involved in nutrient binding [Bacteroides thetaiotaomicron VPI-5482: NC_004663]	4.57	7	1	2	2
637412464	BT3983 putative outer membrane protein, probably involved in nutrient binding [Bacteroides thetaiotaomicron VPI-5482: NC_004663]	18.85	1	9	12	26
637412465	BT3984 hypothetical protein [Bacteroides thetaiotaomicron VPI-5482: NC_004663]	5.96	1	2	2	4
637412466	BT3985 hypothetical protein [Bacteroides thetaiotaomicron VPI-5482: NC_004663]	16.2	1	4	4	5
637412467	BT3986 putative patatin-like protein [Bacteroides thetaiotaomicron VPI-5482: NC_004663]	22.66	1	5	5	9
637412468	BT3987 endo-beta-N-acetylglucosaminidase F1 precursor [Bacteroides thetaiotaomicron VPI-5482: NC_004663]	10.5	1	3	3	7
637412469	BT3988 putative peptidoglycan bound protein [Bacteroides thetaiotaomicron VPI-5482: NC_004663]	15.77	1	4	4	10
637412486	BT4005 hypothetical protein [Bacteroides thetaiotaomicron VPI-5482: NC_004663]	8.91	1	2	2	4
637412520	BT4038 putative outer membrane protein, probably involved in nutrient binding [Bacteroides thetaiotaomicron VPI-5482: NC_004663]	1.47	1	1	1	2
637412521	BT4039 putative outer membrane protein, probably involved in nutrient binding [Bacteroides thetaiotaomicron VPI-5482: NC_004663]	1.36	1	1	1	3
637412588	BT4106 kduI2 4-deoxy-L-threo-5-hexosulose-uronate ketol-isomerase [Bacteroides thetaiotaomicron VPI-5482: NC_004663]	8.82	1	2	2	2
637412601	BT4119 hypothetical protein [Bacteroides thetaiotaomicron VPI-5482: NC_004663]	2.86	1	1	1	1
637412602	BT4120 hypothetical protein [Bacteroides thetaiotaomicron VPI-5482: NC_004663]	10.63	1	4	4	14
637412603	BT4121 putative outer membrane protein, probably involved in nutrient binding [Bacteroides thetaiotaomicron VPI-5482: NC_004663]	19.09	1	16	17	35
637412604	BT4122 putative outer membrane protein, probably involved in nutrient binding [Bacteroides thetaiotaomicron VPI-5482: NC_004663]	26.48	1	10	11	26
637412645	BT4163 hypothetical protein [Bacteroides thetaiotaomicron VPI-5482: NC_004663]	3.87	1	2	2	5
637412646	BT4164 putative outer membrane protein, probably involved in nutrient binding [Bacteroides thetaiotaomicron VPI-5482: NC_004663]	9.28	1	7	7	14
637412647	BT4165 putative outer membrane protein, probably involved in nutrient binding [Bacteroides thetaiotaomicron VPI-5482: NC_004663]	3.85	1	1	1	1
637412648	BT4166 putative lipoprotein [Bacteroides thetaiotaomicron VPI-5482: NC_004663]	12.91	1	6	6	8
637412649	BT4167 hypothetical protein [Bacteroides thetaiotaomicron VPI-5482: NC_004663]	3.45	1	1	1	3
637412650	BT4168 putative outer membrane protein, probably involved in nutrient binding [Bacteroides thetaiotaomicron VPI-5482: NC_004663]	13.71	1	11	11	19
637412651	BT4169 hypothetical protein [Bacteroides thetaiotaomicron VPI-5482: NC_004663]	14.58	1	5	5	7
637412652	BT4170 putative pectate lyase L precursor [Bacteroides thetaiotaomicron VPI-5482: NC_004663]	2.24	1	1	1	1
637412653	BT4171 hypothetical protein [Bacteroides thetaiotaomicron VPI-5482: NC_004663]	8.76	1	1	1	1
637412727	BT4245 hypothetical protein [Bacteroides thetaiotaomicron VPI-5482: NC_004663]	16.98	1	4	4	8
637412728	BT4246 putative outer membrane protein, probably involved in nutrient binding [Bacteroides thetaiotaomicron VPI-5482: NC_004663]	5.92	1	2	2	5
637412729	BT4247 putative outer membrane protein, probably involved in nutrient binding [Bacteroides thetaiotaomicron VPI-5482: NC_004663]	7.16	6	5	6	8
637412747	BT4263 glyceraldehyde-3-phosphate dehydrogenase (NAD+) (EC 1.2.1.12) [Bacteroides thetaiotaomicron VPI-5482: NC_004663]	10.42	4	2	2	2
637412780	BT4296 hypothetical protein [Bacteroides thetaiotaomicron VPI-5482: NC_004663]	4.35	1	1	1	2
637413100	BT4614 hypothetical protein [Bacteroides thetaiotaomicron VPI-5482: NC_004663]	8.78	1	2	2	3
637413155	BT4669 hypothetical protein [Bacteroides thetaiotaomicron VPI-5482: NC_004663]	13.86	1	5	5	5
637413156	BT4670 putative outer membrane protein, probably involved in nutrient binding [Bacteroides thetaiotaomicron VPI-5482: NC_004663]	22.33	1	8	8	24
637413157	BT4671 putative outer membrane protein, probably involved in nutrient binding [Bacteroides thetaiotaomicron VPI-5482: NC_004663]	13.1	3	9	10	17
640760163	BVU_0037 putative outer membrane protein, probably involved in nutrient binding [Bacteroides vulgatus ATCC 8482: NC_009614]	21.58	1	8	8	25
640760164	BVU_0038 putative outer membrane protein, probably involved in nutrient binding [Bacteroides vulgatus ATCC 8482: NC_009614]	46.33	3	32	33	83
640760185	BVU_0059 putative outer membrane protein TolC [Bacteroides vulgatus ATCC 8482: NC_009614]	2.41	1	1	1	4
640760232	BVU_0106 putative outer membrane protein, probably involved in nutrient binding [Bacteroides vulgatus ATCC 8482: NC_009614]	1.99	1	1	1	1
640760251	BVU_0125 putative outer membrane protein, probably involved in nutrient binding [Bacteroides vulgatus ATCC 8482: NC_009614]	24	1	11	11	27
640760252	BVU_0126 putative outer membrane protein, probably involved in nutrient binding [Bacteroides vulgatus ATCC 8482: NC_009614]	25.18	1	20	20	41
640760261	BVU_0135 putative outer membrane protein, probably involved in nutrient binding [Bacteroides vulgatus ATCC 8482: NC_009614]	2.63	3	1	2	3
640760277	BVU_0151 conserved hypothetical protein, putative cytoplasmic protein [Bacteroides vulgatus ATCC 8482: NC_009614]	3.4	1	1	1	1
640760292	BVU_0166 putative outer membrane protein, probably involved in nutrient binding [Bacteroides vulgatus ATCC 8482: NC_009614]	37.58	1	23	23	71
640760293	BVU_0167 putative outer membrane protein, probably involved in nutrient binding [Bacteroides vulgatus ATCC 8482: NC_009614]	48.86	14	31	34	86
640760368	BVU_0242 outer membrane protein oprM precursor [Bacteroides vulgatus ATCC 8482: NC_009614]	19.96	1	5	5	13
640760373	BVU_0247 hypothetical protein [Bacteroides vulgatus ATCC 8482: NC_009614]	3.14	1	1	1	1
640760374	BVU_0248 hypothetical protein [Bacteroides vulgatus ATCC 8482: NC_009614]	6.98	1	1	1	4
640760375	BVU_0249 hypothetical protein [Bacteroides vulgatus ATCC 8482: NC_009614]	44.39	1	14	14	50
640760404	BVU_0280 hypothetical protein [Bacteroides vulgatus ATCC 8482: NC_009614]	1.04	1	1	1	1
640760423	BVU_0299 putative outer membrane protein, probably involved in nutrient binding [Bacteroides vulgatus ATCC 8482: NC_009614]	19.13	1	12	12	18
640760424	BVU_0300 putative outer membrane protein, probably involved in nutrient binding [Bacteroides vulgatus ATCC 8482: NC_009614]	8.26	1	4	4	11
640760444	BVU_0320 hypothetical protein [Bacteroides vulgatus ATCC 8482: NC_009614]	6.67	1	1	1	1
640760513	BVU_0389 putative outer membrane protein, probably involved in nutrient binding [Bacteroides vulgatus ATCC 8482: NC_009614]	43.06	5	33	34	122
640760514	BVU_0390 putative outer membrane protein, probably involved in nutrient binding [Bacteroides vulgatus ATCC 8482: NC_009614]	33.14	1	16	16	55
640760517	BVU_0393 glycoside hydrolase family 2, candidate beta-glycosidase [Bacteroides vulgatus ATCC 8482: NC_009614]	1.66	1	1	1	2
640760519	BVU_0395 hypothetical protein [Bacteroides vulgatus ATCC 8482: NC_009614]	2.33	1	1	1	2
640760533	BVU_0409 hypothetical protein [Bacteroides vulgatus ATCC 8482: NC_009614]	5.7	1	1	1	2
640760538	BVU_0414 major outer membrane protein OmpA [Bacteroides vulgatus ATCC 8482: NC_009614]	2.76	1	1	1	4
640760549	BVU_0425 periplasmic chaperone for outer membrane proteins SurA [Bacteroides vulgatus ATCC 8482: NC_009614]	4.82	1	2	2	5
640760586	BVU_0462 malate dehydrogenase [Bacteroides vulgatus ATCC 8482: NC_009614]	6.61	1	2	2	5
640760616	BVU_0492 putative outer membrane protein, probably involved in nutrient binding [Bacteroides vulgatus ATCC 8482: NC_009614]	31.25	1	13	13	35
640760617	BVU_0493 putative outer membrane protein, probably involved in nutrient binding [Bacteroides vulgatus ATCC 8482: NC_009614]	46.23	5	34	34	81
640760629	BVU_0505 putative outer membrane protein, probably involved in nutrient binding [Bacteroides vulgatus ATCC 8482: NC_009614]	32.21	5	20	22	56
640760630	BVU_0506 putative outer membrane protein, probably involved in nutrient binding [Bacteroides vulgatus ATCC 8482: NC_009614]	23.98	1	9	9	23
640760634	BVU_0510 putative outer membrane protein, probably involved in nutrient binding [Bacteroides vulgatus ATCC 8482: NC_009614]	17.05	1	8	8	10
640760635	BVU_0511 putative outer membrane protein, probably involved in nutrient binding [Bacteroides vulgatus ATCC 8482: NC_009614]	33.3	1	25	25	48
640760682	BVU_0560 hypothetical protein [Bacteroides vulgatus ATCC 8482: NC_009614]	34.98	1	17	17	72
640760683	BVU_0561 putative outer membrane protein, probably involved in nutrient binding [Bacteroides vulgatus ATCC 8482: NC_009614]	51.6	1	35	40	160
640760684	BVU_0562 hypothetical protein [Bacteroides vulgatus ATCC 8482: NC_009614]	45.06	1	21	21	82
640760685	BVU_0563 putative outer membrane protein, probably involved in nutrient binding [Bacteroides vulgatus ATCC 8482: NC_009614]	57.31	1	36	41	156
640760690	BVU_0568 putative outer membrane protein, probably involved in nutrient binding [Bacteroides vulgatus ATCC 8482: NC_009614]	41.13	1	29	34	112
640760691	BVU_0569 hypothetical protein [Bacteroides vulgatus ATCC 8482: NC_009614]	46.78	1	18	18	56
640760693	BVU_0571 putative outer membrane protein, probably involved in nutrient binding [Bacteroides vulgatus ATCC 8482: NC_009614]	24.64	4	17	19	54
640760694	BVU_0572 hypothetical protein [Bacteroides vulgatus ATCC 8482: NC_009614]	33.84	1	14	14	36
640760706	BVU_0584 putative outer membrane protein, probably involved in nutrient binding [Bacteroides vulgatus ATCC 8482: NC_009614]	10.71	1	4	4	6
640760707	BVU_0585 putative outer membrane protein, probably involved in nutrient binding [Bacteroides vulgatus ATCC 8482: NC_009614]	13.58	3	8	10	17
640760718	BVU_0596 rhaA L-rhamnose isomerase (EC 5.3.1.14) [Bacteroides vulgatus ATCC 8482: NC_009614]	9.83	4	4	4	4
640760724	BVU_0602 putative outer membrane protein, probably involved in nutrient binding [Bacteroides vulgatus ATCC 8482: NC_009614]	2.54	2	1	2	3
640760729	BVU_0607 glycoside hydrolase family 2, candidate beta-galactosidase [Bacteroides vulgatus ATCC 8482: NC_009614]	1.36	1	1	1	1
640760737	BVU_0615 exo-alpha sialidase [Bacteroides vulgatus ATCC 8482: NC_009614]	18.13	1	4	4	7
640760738	BVU_0616 hypothetical protein [Bacteroides vulgatus ATCC 8482: NC_009614]	30.83	1	7	7	22
640760739	BVU_0617 glycoside hydrolase family 18 [Bacteroides vulgatus ATCC 8482: NC_009614]	16.76	1	4	4	8
640760740	BVU_0618 hypothetical protein [Bacteroides vulgatus ATCC 8482: NC_009614]	18.32	1	5	5	22
640760741	BVU_0619 putative outer membrane protein, probably involved in nutrient binding [Bacteroides vulgatus ATCC 8482: NC_009614]	36.79	4	25	25	73
640760882	BVU_0762 putative outer membrane protein, probably involved in nutrient binding [Bacteroides vulgatus ATCC 8482: NC_009614]	36.48	2	24	24	66
640760883	BVU_0763 putative outer membrane protein, probably involved in nutrient binding [Bacteroides vulgatus ATCC 8482: NC_009614]	38.77	1	15	15	54
640760950	BVU_0830 outer membrane protein X [Bacteroides vulgatus ATCC 8482: NC_009614]	29.45	1	3	3	6
640760961	BVU_0841 putative outer membrane protein, probably involved in nutrient binding [Bacteroides vulgatus ATCC 8482: NC_009614]	18.97	2	12	13	22
640760962	BVU_0842 putative outer membrane protein, probably involved in nutrient binding [Bacteroides vulgatus ATCC 8482: NC_009614]	1.63	2	1	1	1
640760985	BVU_0865 hypothetical protein [Bacteroides vulgatus ATCC 8482: NC_009614]	3.01	1	1	1	1
640760989	BVU_0869 periplasmic chaperone for outer membrane proteins Skp [Bacteroides vulgatus ATCC 8482: NC_009614]	19.3	2	2	2	5
640760990	BVU_0870 periplasmic chaperone for outer membrane proteins Skp [Bacteroides vulgatus ATCC 8482: NC_009614]	23.95	1	3	3	8
640760999	BVU_0879 putative plasminogen binding protein precursor [Bacteroides vulgatus ATCC 8482: NC_009614]	45.52	1	16	17	33
640761066	BVU_0946 putative outer membrane protein, probably involved in nutrient binding [Bacteroides vulgatus ATCC 8482: NC_009614]	13.06	7	11	12	17
640761067	BVU_0947 putative outer membrane protein, probably involved in nutrient binding [Bacteroides vulgatus ATCC 8482: NC_009614]	3.14	1	1	1	1
640761068	BVU_0948 hypothetical protein [Bacteroides vulgatus ATCC 8482: NC_009614]	8.89	1	3	3	7
640761071	BVU_0951 hypothetical protein [Bacteroides vulgatus ATCC 8482: NC_009614]	2.15	1	1	1	1
640761079	BVU_0959 putative outer membrane protein, probably involved in nutrient binding [Bacteroides vulgatus ATCC 8482: NC_009614]	54.8	9	1	38	145
640761103	BVU_0983 pckA phosphoenolpyruvate carboxykinase [Bacteroides vulgatus ATCC 8482: NC_009614]	23.18	3	4	8	22
640761121	BVU_1001 glycoside hydrolase family 51, candidate alpha-L-arabinofuranosidase [Bacteroides vulgatus ATCC 8482: NC_009614]	9.26	1	4	4	5
640761125	BVU_1005 putative outer membrane protein, probably involved in nutrient binding [Bacteroides vulgatus ATCC 8482: NC_009614]	48.36	7	33	35	133
640761126	BVU_1006 putative outer membrane protein, probably involved in nutrient binding [Bacteroides vulgatus ATCC 8482: NC_009614]	29.67	1	13	13	51
640761127	BVU_1007 hypothetical protein [Bacteroides vulgatus ATCC 8482: NC_009614]	36.32	1	16	16	65
640761128	BVU_1008 glycoside hydrolase family 43 [Bacteroides vulgatus ATCC 8482: NC_009614]	23.6	2	11	11	27
640761154	BVU_1034 hypothetical protein [Bacteroides vulgatus ATCC 8482: NC_009614]	9.42	1	1	1	2
640761172	BVU_1054 putative outer membrane protein, probably involved in nutrient binding [Bacteroides vulgatus ATCC 8482: NC_009614]	8	1	6	6	8
640761173	BVU_1055 hypothetical protein [Bacteroides vulgatus ATCC 8482: NC_009614]	2.84	1	1	1	1
640761204	BVU_1086 putative lipoprotein [Bacteroides vulgatus ATCC 8482: NC_009614]	3.89	1	1	1	1
640761217	BVU_1099 hypothetical protein [Bacteroides vulgatus ATCC 8482: NC_009614]	1.6	1	1	1	1
640761236	BVU_1118 hypothetical protein [Bacteroides vulgatus ATCC 8482: NC_009614]	9.48	1	6	6	7
640761237	BVU_1119 putative outer membrane protein, probably involved in nutrient binding [Bacteroides vulgatus ATCC 8482: NC_009614]	32.11	1	14	14	33
640761238	BVU_1120 putative outer membrane protein, probably involved in nutrient binding [Bacteroides vulgatus ATCC 8482: NC_009614]	25.38	1	20	20	47
640761244	BVU_1126 hypothetical protein [Bacteroides vulgatus ATCC 8482: NC_009614]	3.57	1	1	1	1
640761245	BVU_1127 putative outer membrane protein, probably involved in nutrient binding [Bacteroides vulgatus ATCC 8482: NC_009614]	10.38	1	4	4	7
640761246	BVU_1128 putative outer membrane protein, probably involved in nutrient binding [Bacteroides vulgatus ATCC 8482: NC_009614]	26.36	7	13	18	36
640761251	BVU_1133 putative outer membrane protein, probably involved in nutrient binding [Bacteroides vulgatus ATCC 8482: NC_009614]	15.88	1	9	12	23
640761270	BVU_1152 putative outer membrane protein, probably involved in nutrient binding [Bacteroides vulgatus ATCC 8482: NC_009614]	1.28	1	1	1	2
640761272	BVU_1154 putative exported protease [Bacteroides vulgatus ATCC 8482: NC_009614]	2.42	1	2	2	4
640761276	BVU_1158 putative outer membrane protein, probably involved in nutrient binding [Bacteroides vulgatus ATCC 8482: NC_009614]	2.19	1	1	1	1
640761314	BVU_1196 glycoside hydrolase family 20 [Bacteroides vulgatus ATCC 8482: NC_009614]	1.52	1	1	1	1
640761319	BVU_1201 hypothetical protein [Bacteroides vulgatus ATCC 8482: NC_009614]	36.21	1	7	7	16
640761343	BVU_1225 hypothetical protein [Bacteroides vulgatus ATCC 8482: NC_009614]	14.91	1	3	3	12
640761396	BVU_1278 hypothetical protein [Bacteroides vulgatus ATCC 8482: NC_009614]	41.88	1	38	38	134
640761404	BVU_1286 putative cell surface protein [Bacteroides vulgatus ATCC 8482: NC_009614]	38.99	1	24	24	79
640761424	BVU_1306 hypothetical protein [Bacteroides vulgatus ATCC 8482: NC_009614]	5.12	1	1	1	1
640761465	BVU_1347 hypothetical protein [Bacteroides vulgatus ATCC 8482: NC_009614]	1.57	1	1	1	1
640761486	BVU_1368 putative outer membrane protein, probably involved in nutrient binding [Bacteroides vulgatus ATCC 8482: NC_009614]	19.21	1	7	7	11
640761487	BVU_1369 putative outer membrane protein, probably involved in nutrient binding [Bacteroides vulgatus ATCC 8482: NC_009614]	17.95	1	13	13	26
640761496	BVU_1378 hypothetical protein [Bacteroides vulgatus ATCC 8482: NC_009614]	10.6	1	3	3	3
640761497	BVU_1379 putative outer membrane protein, probably involved in nutrient binding [Bacteroides vulgatus ATCC 8482: NC_009614]	20.56	1	8	8	17
640761498	BVU_1380 outer membrane protein, probably involved in nutrient binding [Bacteroides vulgatus ATCC 8482: NC_009614]	16.98	8	9	11	27
640761502	BVU_1384 hypothetical protein [Bacteroides vulgatus ATCC 8482: NC_009614]	2.1	1	1	1	1
640761588	BVU_1470 hypothetical protein [Bacteroides vulgatus ATCC 8482: NC_009614]	17.09	1	2	2	4
640761715	BVU_1597 hypothetical protein [Bacteroides vulgatus ATCC 8482: NC_009614]	7.91	1	3	3	5
640761747	BVU_1629 hypothetical protein [Bacteroides vulgatus ATCC 8482: NC_009614]	24.39	1	2	2	3
640761780	BVU_1662 hypothetical protein [Bacteroides vulgatus ATCC 8482: NC_009614]	23.58	2	11	11	23
640761797	BVU_1679 hypothetical protein [Bacteroides vulgatus ATCC 8482: NC_009614]	18.05	1	5	5	7
640761807	BVU_1689 hypothetical protein [Bacteroides vulgatus ATCC 8482: NC_009614]	21.39	1	3	3	10
640761913	BVU_1795 kduI 4-deoxy-L-threo-5-hexosulose-uronate ketol-isomerase [Bacteroides vulgatus ATCC 8482: NC_009614]	9.38	2	2	2	4
640761917	BVU_1799 putative outer membrane protein, probably involved in nutrient binding [Bacteroides vulgatus ATCC 8482: NC_009614]	35.32	8	21	23	50
640761918	BVU_1800 putative outer membrane protein, probably involved in nutrient binding [Bacteroides vulgatus ATCC 8482: NC_009614]	22.75	1	12	12	25
640761924	BVU_1806 putative outer membrane protein, probably involved in nutrient binding [Bacteroides vulgatus ATCC 8482: NC_009614]	4.46	7	2	3	6
640761925	BVU_1807 putative outer membrane protein, probably involved in nutrient binding [Bacteroides vulgatus ATCC 8482: NC_009614]	1.6	1	1	1	1
640761958	BVU_1840 putative outer membrane protein, probably involved in nutrient binding [Bacteroides vulgatus ATCC 8482: NC_009614]	32.79	1	12	12	24
640761959	BVU_1841 putative outer membrane protein, probably involved in nutrient binding [Bacteroides vulgatus ATCC 8482: NC_009614]	41.12	4	29	30	81
640761961	BVU_1843 putative outer membrane protein, probably involved in nutrient binding [Bacteroides vulgatus ATCC 8482: NC_009614]	7.81	1	5	6	10
640761962	BVU_1844 RagB/SusD domain-containing protein [Bacteroides vulgatus ATCC 8482: NC_009614]	3.12	1	1	1	1
640761963	BVU_1845 hypothetical protein [Bacteroides vulgatus ATCC 8482: NC_009614]	6.11	1	1	1	2
640761965	BVU_1847 putative outer membrane protein, probably involved in nutrient binding [Bacteroides vulgatus ATCC 8482: NC_009614]	43.22	8	24	26	76
640761966	BVU_1848 putative outer membrane protein, probably involved in nutrient binding [Bacteroides vulgatus ATCC 8482: NC_009614]	31.36	1	13	13	25
640761968	BVU_1850 putative outer membrane protein, probably involved in nutrient binding [Bacteroides vulgatus ATCC 8482: NC_009614]	4.33	1	2	2	2
640761970	BVU_1852 putative outer membrane protein, probably involved in nutrient binding [Bacteroides vulgatus ATCC 8482: NC_009614]	15.16	4	9	10	18
640761971	BVU_1853 putative outer membrane protein, probably involved in nutrient binding [Bacteroides vulgatus ATCC 8482: NC_009614]	18.88	1	6	6	10
640761972	BVU_1854 putative outer membrane protein, probably involved in nutrient binding [Bacteroides vulgatus ATCC 8482: NC_009614]	58.71	7	35	38	126
640761973	BVU_1855 putative outer membrane protein, probably involved in nutrient binding [Bacteroides vulgatus ATCC 8482: NC_009614]	31.82	1	9	10	29
640762056	BVU_1938 outer membrane transport energization protein TonB (TC 2.C.1.1.1) [Bacteroides vulgatus ATCC 8482: NC_009614]	8.81	4	2	2	5
640762060	BVU_1942 putative biopolymer transport protein [Bacteroides vulgatus ATCC 8482: NC_009614]	5.84	3	1	1	1
640762097	BVU_1979 RagB/SusD domain-containing protein [Bacteroides vulgatus ATCC 8482: NC_009614]	2.62	1	1	1	1
640762098	BVU_1980 putative outer membrane protein, probably involved in nutrient binding [Bacteroides vulgatus ATCC 8482: NC_009614]	4.62	3	2	4	5
640762138	BVU_2020 putative outer membrane protein, probably involved in nutrient binding [Bacteroides vulgatus ATCC 8482: NC_009614]	27.87	1	20	20	63
640762139	BVU_2021 hypothetical protein [Bacteroides vulgatus ATCC 8482: NC_009614]	20.92	1	7	7	17
640762145	BVU_2029 putative outer membrane protein, probably involved in nutrient binding [Bacteroides vulgatus ATCC 8482: NC_009614]	3.16	7	2	3	7
640762157	BVU_2041 putative oxidoreductase [Bacteroides vulgatus ATCC 8482: NC_009614]	4.62	4	2	2	2
640762172	BVU_2056 putative outer membrane protein, probably involved in nutrient binding [Bacteroides vulgatus ATCC 8482: NC_009614]	45.86	2	15	15	41
640762173	BVU_2057 outer membrane vitamin B12 receptor protein [Bacteroides vulgatus ATCC 8482: NC_009614]	5.2	1	3	3	3
640762188	BVU_2072 aminopeptidase C [Bacteroides vulgatus ATCC 8482: NC_009614]	1.99	1	1	1	1
640762191	BVU_2077 putative lipoprotein [Bacteroides vulgatus ATCC 8482: NC_009614]	4.51	1	1	1	2
640762320	BVU_2206 pgk phosphoglycerate kinase (EC 2.7.2.3) [Bacteroides vulgatus ATCC 8482: NC_009614]	7.91	1	2	2	2
640762326	BVU_2212 putative outer membrane protein precursor [Bacteroides vulgatus ATCC 8482: NC_009614]	4.66	1	1	1	1
640762367	BVU_2253 dipeptidyl-peptidase 7. Serine peptidase. MEROPS family S46 [Bacteroides vulgatus ATCC 8482: NC_009614]	1.53	1	1	1	2
640762419	BVU_2305 hypothetical protein [Bacteroides vulgatus ATCC 8482: NC_009614]	42.64	1	16	16	41
640762430	BVU_2316 hypothetical protein [Bacteroides vulgatus ATCC 8482: NC_009614]	7.4	1	2	2	2
640762450	BVU_2336 hypothetical protein [Bacteroides vulgatus ATCC 8482: NC_009614]	3.45	1	1	1	1
640762456	BVU_2342 glycoside hydrolase family 73 [Bacteroides vulgatus ATCC 8482: NC_009614]	5.94	1	1	1	1
640762541	BVU_2427 putative outer membrane protein, probably involved in nutrient binding [Bacteroides vulgatus ATCC 8482: NC_009614]	2.12	1	1	1	1
640762545	BVU_2431 putative outer membrane protein, probably involved in nutrient binding [Bacteroides vulgatus ATCC 8482: NC_009614]	52.86	1	22	22	105
640762546	BVU_2432 putative outer membrane protein, probably involved in nutrient binding [Bacteroides vulgatus ATCC 8482: NC_009614]	54.04	1	38	38	167
640762633	BVU_2519 hypothetical protein [Bacteroides vulgatus ATCC 8482: NC_009614]	48.61	1	8	8	20
640762677	BVU_2563 hypothetical protein [Bacteroides vulgatus ATCC 8482: NC_009614]	11.31	1	4	4	6
640762678	BVU_2564 putative outer membrane protein [Bacteroides vulgatus ATCC 8482: NC_009614]	12.33	1	4	4	6
640762705	BVU_2593 hypothetical protein [Bacteroides vulgatus ATCC 8482: NC_009614]	6.52	1	1	1	3
640762802	BVU_2690 putative outer membrane protein, probably involved in nutrient binding [Bacteroides vulgatus ATCC 8482: NC_009614]	13.96	1	8	8	16
640762803	BVU_2691 putative outer membrane protein, probably involved in nutrient binding [Bacteroides vulgatus ATCC 8482: NC_009614]	6.44	1	2	2	4
640762804	BVU_2692 putative outer membrane protein, probably involved in nutrient binding [Bacteroides vulgatus ATCC 8482: NC_009614]	17.09	8	9	11	18
640762805	BVU_2693 putative outer membrane protein, probably involved in nutrient binding [Bacteroides vulgatus ATCC 8482: NC_009614]	13.63	2	5	5	7
640762849	BVU_2737 serine protease precursor [Bacteroides vulgatus ATCC 8482: NC_009614]	5.72	3	2	2	4
640762851	BVU_2739 conserved exported hypothetical protein [Bacteroides vulgatus ATCC 8482: NC_009614]	9.16	1	1	1	1
640762861	BVU_2749 OmpA-related protein [Bacteroides vulgatus ATCC 8482: NC_009614]	25.52	1	21	21	42
640762862	BVU_2750 hypothetical protein [Bacteroides vulgatus ATCC 8482: NC_009614]	21.73	1	13	13	38
640762863	BVU_2751 hypothetical protein [Bacteroides vulgatus ATCC 8482: NC_009614]	20.95	1	9	9	17
640762882	BVU_2770 hypothetical protein [Bacteroides vulgatus ATCC 8482: NC_009614]	1.67	1	1	1	1
640762883	BVU_2771 putative iron-regulated protein A precursor [Bacteroides vulgatus ATCC 8482: NC_009614]	25.19	1	6	6	11
640762884	BVU_2772 hypothetical protein [Bacteroides vulgatus ATCC 8482: NC_009614]	5.18	1	2	2	2
640763004	BVU_2896 hypothetical protein [Bacteroides vulgatus ATCC 8482: NC_009614]	9.03	1	2	2	3
640763021	BVU_2913 putative outer membrane protein, probably involved in nutrient binding [Bacteroides vulgatus ATCC 8482: NC_009614]	6.34	1	3	4	6
640763022	BVU_2914 putative outer membrane protein, probably involved in nutrient binding [Bacteroides vulgatus ATCC 8482: NC_009614]	7.03	1	2	3	8
640763029	BVU_2921 putative outer membrane protein, probably involved in nutrient binding [Bacteroides vulgatus ATCC 8482: NC_009614]	9.81	1	7	7	13
640763030	BVU_2922 putative outer membrane protein, probably involved in nutrient binding [Bacteroides vulgatus ATCC 8482: NC_009614]	8.54	1	4	4	8
640763032	BVU_2924 putative outer membrane protein, probably involved in nutrient binding [Bacteroides vulgatus ATCC 8482: NC_009614]	20.99	1	15	15	24
640763033	BVU_2925 putative outer membrane protein, probably involved in nutrient binding [Bacteroides vulgatus ATCC 8482: NC_009614]	14.33	2	7	7	12
640763092	BVU_2984 hypothetical protein [Bacteroides vulgatus ATCC 8482: NC_009614]	7.35	1	1	1	1
640763100	BVU_2992 putative aminopeptidase [Bacteroides vulgatus ATCC 8482: NC_009614]	17.44	2	6	6	10
640763149	BVU_3041 Beta-barrel assembly machine subunit BamD [Bacteroides vulgatus ATCC 8482: NC_009614]	8.63	1	2	2	3
640763165	BVU_3057 peptidase [Bacteroides vulgatus ATCC 8482: NC_009614]	8.82	1	1	1	1
640763200	BVU_3092 putative TonB-dependent outer membrane protein [Bacteroides vulgatus ATCC 8482: NC_009614]	33.24	2	16	16	35
640763215	BVU_3107 heme-binding protein FetB, putative cobalt chelatase [Bacteroides vulgatus ATCC 8482: NC_009614]	15.33	1	4	4	7
640763216	BVU_3108 TonB-dependent receptor [Bacteroides vulgatus ATCC 8482: NC_009614]	10.2	2	5	5	9
640763299	BVU_3191 hypothetical protein [Bacteroides vulgatus ATCC 8482: NC_009614]	8.21	2	6	6	9
640763321	BVU_3214 hypothetical protein [Bacteroides vulgatus ATCC 8482: NC_009614]	33.96	1	4	4	9
640763323	BVU_3216 outer membrane protein X [Bacteroides vulgatus ATCC 8482: NC_009614]	21.97	2	3	3	5
640763404	BVU_3297 putative tetratricopeptide repeat family protein [Bacteroides vulgatus ATCC 8482: NC_009614]	17.78	1	5	5	16
640763450	BVU_3343 outer membrane protein, OmpA family [Bacteroides vulgatus ATCC 8482: NC_009614]	50.63	1	5	6	13
640763813	BVU_3710 putative outer membrane protein, probably involved in nutrient binding [Bacteroides vulgatus ATCC 8482: NC_009614]	54.8	9	1	38	143
640763814	BVU_3711 putative outer membrane protein, probably involved in nutrient binding [Bacteroides vulgatus ATCC 8482: NC_009614]	31.56	1	13	13	46
640763935	BVU_3832 hypothetical protein [Bacteroides vulgatus ATCC 8482: NC_009614]	27.49	1	4	4	12
640763977	BVU_3874 putative secreted peptidase [Bacteroides vulgatus ATCC 8482: NC_009614]	7.89	1	3	3	7
640763978	BVU_3875 aminopeptidase C [Bacteroides vulgatus ATCC 8482: NC_009614]	13.38	1	4	4	11
640764107	BVU_4004 hypothetical protein [Bacteroides vulgatus ATCC 8482: NC_009614]	7.47	1	1	1	1
640764157	BVU_4054 glycoside hydrolase family 51, candidate alpha-L-arabinofuranosidase [Bacteroides vulgatus ATCC 8482: NC_009614]	21.09	2	8	8	16
640764167	BVU_4064 hypothetical protein [Bacteroides vulgatus ATCC 8482: NC_009614]	34.4	1	7	7	17
640764168	BVU_4065 major outer membrane protein OmpA [Bacteroides vulgatus ATCC 8482: NC_009614]	40.93	1	9	11	18
640764170	BVU_4067 hypothetical protein [Bacteroides vulgatus ATCC 8482: NC_009614]	36.97	1	4	4	7
640764186	BVU_4083 putative alanyl dipeptidyl peptidase [Bacteroides vulgatus ATCC 8482: NC_009614]	4.04	1	2	2	4
640764244	BVU_4141 sialate O-acetylesterase [Bacteroides vulgatus ATCC 8482: NC_009614]	5.43	1	1	1	1
640764246	BVU_4143 glycoside hydrolase family 33, candidate sialidase [Bacteroides vulgatus ATCC 8482: NC_009614]	6.04	1	3	3	3
Q80W54	CAAX prenyl protease 1 homolog OS=Mus musculus GN=Zmpste24 PE=1 SV=2 - [FACE1_MOUSE]	3.37	1	1	1	2
Q9R100	Cadherin-17 OS=Mus musculus GN=Cdh17 PE=1 SV=1 - [CAD17_MOUSE]	16.44	1	8	8	25
Q8VHF2	Cadherin-related family member 5 OS=Mus musculus GN=Cdhr5 PE=1 SV=1 - [CDHR5_MOUSE]	30.57	1	15	15	72
P61022	Calcineurin B homologous protein 1 OS=Mus musculus GN=Chp1 PE=1 SV=2 - [CHP1_MOUSE]	22.56	1	3	3	7
Q9D869	Calcineurin B homologous protein 2 OS=Mus musculus GN=Chp2 PE=2 SV=4 - [CHP2_MOUSE]	23.98	1	3	3	5
Q9Z0F4	Calcium and integrin-binding protein 1 OS=Mus musculus GN=Cib1 PE=1 SV=3 - [CIB1_MOUSE]	44.5	2	8	8	29
Q9D7Z6	Calcium-activated chloride channel regulator 1 OS=Mus musculus GN=Clca1 PE=1 SV=2 - [CLCA1_MOUSE]	41.29	1	26	26	106
Q6Q473	Calcium-activated chloride channel regulator 4 OS=Mus musculus GN=Clca4 PE=1 SV=2 - [CLCA4_MOUSE]	34.96	1	23	23	88
Q06138	Calcium-binding protein 39 OS=Mus musculus GN=Cab39 PE=1 SV=2 - [CAB39_MOUSE]	18.77	6	7	7	15
P62204	Calmodulin OS=Mus musculus GN=Calm1 PE=1 SV=2 - [CALM_MOUSE]	71.81	20	10	10	50
Q91WQ9	Calmodulin-like protein 4 OS=Mus musculus GN=Calml4 PE=2 SV=2 - [CALL4_MOUSE]	35.29	1	5	5	12
O35350	Calpain-1 catalytic subunit OS=Mus musculus GN=Capn1 PE=1 SV=1 - [CAN1_MOUSE]	2.52	1	1	1	1
O08688	Calpain-5 OS=Mus musculus GN=Capn5 PE=2 SV=1 - [CAN5_MOUSE]	13.44	1	6	6	8
P05132	cAMP-dependent protein kinase catalytic subunit alpha OS=Mus musculus GN=Prkaca PE=1 SV=3 - [KAPCA_MOUSE]	5.98	3	2	2	2
Q8VI47	Canalicular multispecific organic anion transporter 1 OS=Mus musculus GN=Abcc2 PE=2 SV=2 - [MRP2_MOUSE]	6.16	2	7	7	13
B2RX12	Canalicular multispecific organic anion transporter 2 OS=Mus musculus GN=Abcc3 PE=1 SV=1 - [MRP3_MOUSE]	0.59	1	1	1	1
P13634	Carbonic anhydrase 1 OS=Mus musculus GN=Ca1 PE=2 SV=4 - [CAH1_MOUSE]	63.22	1	11	11	52
P00920	Carbonic anhydrase 2 OS=Mus musculus GN=Ca2 PE=1 SV=4 - [CAH2_MOUSE]	23.46	2	4	4	9
Q64444	Carbonic anhydrase 4 OS=Mus musculus GN=Ca4 PE=1 SV=1 - [CAH4_MOUSE]	24.26	1	5	5	14
P18761	Carbonic anhydrase 6 OS=Mus musculus GN=Ca6 PE=1 SV=3 - [CAH6_MOUSE]	20.19	1	4	4	9
P48758	Carbonyl reductase [NADPH] 1 OS=Mus musculus GN=Cbr1 PE=1 SV=3 - [CBR1_MOUSE]	8.66	1	2	2	2
Q7TPZ8	Carboxypeptidase A1 OS=Mus musculus GN=Cpa1 PE=2 SV=1 - [CBPA1_MOUSE]	31.03	1	9	9	27
Q504N0	Carboxypeptidase A2 OS=Mus musculus GN=Cpa2 PE=2 SV=1 - [CBPA2_MOUSE]	11.51	1	4	4	11
Q9WVJ3	Carboxypeptidase Q OS=Mus musculus GN=Cpq PE=2 SV=1 - [CBPQ_MOUSE]	2.34	1	1	1	1
P31809	Carcinoembryonic antigen-related cell adhesion molecule 1 OS=Mus musculus GN=Ceacam1 PE=1 SV=1 - [CEAM1_MOUSE]	17.66	2	9	9	42
Q8BK63	Casein kinase I isoform alpha OS=Mus musculus GN=Csnk1a1 PE=1 SV=2 - [KC1A_MOUSE]	7.42	6	2	2	2
Q8R2S8	CD177 antigen OS=Mus musculus GN=Cd177 PE=2 SV=1 - [CD177_MOUSE]	2.45	1	2	2	2
P41731	CD63 antigen OS=Mus musculus GN=Cd63 PE=1 SV=2 - [CD63_MOUSE]	4.62	1	1	1	8
P40237	CD82 antigen OS=Mus musculus GN=Cd82 PE=1 SV=1 - [CD82_MOUSE]	12.78	1	3	3	17
Q8BHG3	Cell cycle control protein 50B OS=Mus musculus GN=Tmem30b PE=2 SV=1 - [CC50B_MOUSE]	3.68	1	1	1	1
Q9JKA5	Cell surface A33 antigen OS=Mus musculus GN=Gpa33 PE=2 SV=2 - [GPA33_MOUSE]	14.73	1	3	3	8
Q61410	cGMP-dependent protein kinase 2 OS=Mus musculus GN=Prkg2 PE=2 SV=1 - [KGP2_MOUSE]	5.25	1	3	3	5
Q99LU0	Charged multivesicular body protein 1b-1 OS=Mus musculus GN=Chmp1b1 PE=1 SV=1 - [CH1B1_MOUSE]	4.02	1	1	1	1
Q9DB34	Charged multivesicular body protein 2a OS=Mus musculus GN=Chmp2a PE=1 SV=1 - [CHM2A_MOUSE]	8.56	1	2	2	3
Q9D8B3	Charged multivesicular body protein 4b OS=Mus musculus GN=Chmp4b PE=1 SV=2 - [CHM4B_MOUSE]	30.36	2	4	4	9
Q9D7S9	Charged multivesicular body protein 5 OS=Mus musculus GN=Chmp5 PE=2 SV=1 - [CHMP5_MOUSE]	12.33	1	1	1	1
P0C0A3	Charged multivesicular body protein 6 OS=Mus musculus GN=Chmp6 PE=2 SV=2 - [CHMP6_MOUSE]	18	1	2	2	3
Q9WVC8	Chloride anion exchanger OS=Mus musculus GN=Slc26a3 PE=1 SV=1 - [S26A3_MOUSE]	22.46	2	13	13	45
Q9Z1Q5	Chloride intracellular channel protein 1 OS=Mus musculus GN=Clic1 PE=1 SV=3 - [CLIC1_MOUSE]	23.65	2	3	3	9
Q8BXK9	Chloride intracellular channel protein 5 OS=Mus musculus GN=Clic5 PE=1 SV=1 - [CLIC5_MOUSE]	4.78	1	1	1	1
Q6X893	Choline transporter-like protein 1 OS=Mus musculus GN=Slc44a1 PE=1 SV=3 - [CTL1_MOUSE]	3.83	3	2	2	4
Q91VA1	Choline transporter-like protein 4 OS=Mus musculus GN=Slc44a4 PE=1 SV=1 - [CTL4_MOUSE]	15.98	3	10	10	28
Q91X79	Chymotrypsin-like elastase family member 1 OS=Mus musculus GN=Cela1 PE=2 SV=1 - [CELA1_MOUSE]	30.08	1	5	5	20
P05208	Chymotrypsin-like elastase family member 2A OS=Mus musculus GN=Cela2a PE=2 SV=1 - [CEL2A_MOUSE]	25.09	1	4	4	11
Q9CQ52	Chymotrypsin-like elastase family member 3B OS=Mus musculus GN=Cela3b PE=2 SV=1 - [CEL3B_MOUSE]	59.11	1	8	8	29
Q9CR35	Chymotrypsinogen B OS=Mus musculus GN=Ctrb1 PE=2 SV=1 - [CTRB1_MOUSE]	39.54	1	6	6	19
Q8BHH8	Clarin-3 OS=Mus musculus GN=Clrn3 PE=2 SV=1 - [CLRN3_MOUSE]	13.27	1	3	3	16
Q9D7D7	Claudin-23 OS=Mus musculus GN=Cldn23 PE=2 SV=1 - [CLD23_MOUSE]	6.76	1	1	1	1
Q9Z0G9	Claudin-3 OS=Mus musculus GN=Cldn3 PE=1 SV=1 - [CLD3_MOUSE]	19.18	1	3	3	11
O35054	Claudin-4 OS=Mus musculus GN=Cldn4 PE=1 SV=1 - [CLD4_MOUSE]	13.33	1	2	2	2
Q9Z261	Claudin-7 OS=Mus musculus GN=Cldn7 PE=1 SV=1 - [CLD7_MOUSE]	15.64	1	2	2	13
Q5XJY5	Coatomer subunit delta OS=Mus musculus GN=Arcn1 PE=1 SV=2 - [COPD_MOUSE]	1.96	3	1	1	1
P18760	Cofilin-1 OS=Mus musculus GN=Cfl1 PE=1 SV=3 - [COF1_MOUSE]	31.93	3	4	4	19
Q9CQC2	Colipase OS=Mus musculus GN=Clps PE=2 SV=1 - [COL_MOUSE]	50.44	1	4	4	22
P59108	Copine-2 OS=Mus musculus GN=Cpne2 PE=2 SV=1 - [CPNE2_MOUSE]	8.39	7	3	4	11
Q8BT60	Copine-3 OS=Mus musculus GN=Cpne3 PE=2 SV=2 - [CPNE3_MOUSE]	5.07	8	2	3	6
Q9DA19	Corepressor interacting with RBPJ 1 OS=Mus musculus GN=Cir1 PE=1 SV=2 - [CIR1_MOUSE]	2	1	1	1	2
P51661	Corticosteroid 11-beta-dehydrogenase isozyme 2 OS=Mus musculus GN=Hsd11b2 PE=2 SV=2 - [DHI2_MOUSE]	1.81	1	1	1	1
P97792	Coxsackievirus and adenovirus receptor homolog OS=Mus musculus GN=Cxadr PE=1 SV=1 - [CXAR_MOUSE]	3.01	1	1	1	1
P30275	Creatine kinase U-type, mitochondrial OS=Mus musculus GN=Ckmt1 PE=1 SV=1 - [KCRU_MOUSE]	17.46	2	4	4	8
P70412	CUB and zona pellucida-like domain-containing protein 1 OS=Mus musculus GN=Cuzd1 PE=2 SV=2 - [CUZD1_MOUSE]	24.42	1	10	10	46
Q8VCN5	Cystathionine gamma-lyase OS=Mus musculus GN=Cth PE=1 SV=1 - [CGL_MOUSE]	3.27	1	1	1	2
Q8K353	Cysteine-rich and transmembrane domain-containing protein 1 OS=Mus musculus GN=Cystm1 PE=2 SV=1 - [CYTM1_MOUSE]	9.62	1	1	1	4
P56389	Cytidine deaminase OS=Mus musculus GN=Cda PE=1 SV=2 - [CDD_MOUSE]	8.9	1	1	1	1
P00405	Cytochrome c oxidase subunit 2 OS=Mus musculus GN=Mtco2 PE=1 SV=1 - [COX2_MOUSE]	11.45	13	2	2	5
Q9CPQ1	Cytochrome c oxidase subunit 6C OS=Mus musculus GN=Cox6c PE=1 SV=3 - [COX6C_MOUSE]	10.53	1	1	1	1
P48771	Cytochrome c oxidase subunit 7A2, mitochondrial OS=Mus musculus GN=Cox7a2 PE=1 SV=2 - [CX7A2_MOUSE]	12.05	1	1	1	1
P28271	Cytoplasmic aconitate hydratase OS=Mus musculus GN=Aco1 PE=1 SV=3 - [ACOC_MOUSE]	2.14	1	1	1	1
Q9CPY7	Cytosol aminopeptidase OS=Mus musculus GN=Lap3 PE=1 SV=3 - [AMPL_MOUSE]	25.05	1	11	11	18
Q9D1A2	Cytosolic non-specific dipeptidase OS=Mus musculus GN=Cndp2 PE=1 SV=1 - [CNDP2_MOUSE]	29.47	1	11	11	32
O35215	D-dopachrome decarboxylase OS=Mus musculus GN=Ddt PE=1 SV=3 - [DOPD_MOUSE]	10.17	1	1	1	1
Q3U0B3	Dehydrogenase/reductase SDR family member 11 OS=Mus musculus GN=Dhrs11 PE=2 SV=1 - [DHR11_MOUSE]	10.77	1	2	2	4
Q60997	Deleted in malignant brain tumors 1 protein OS=Mus musculus GN=Dmbt1 PE=1 SV=2 - [DMBT1_MOUSE]	18.18	1	22	22	115
E9Q557	Desmoplakin OS=Mus musculus GN=Dsp PE=1 SV=1 - [DESP_MOUSE]	1.32	1	3	3	5
Q9R0P5	Destrin OS=Mus musculus GN=Dstn PE=1 SV=3 - [DEST_MOUSE]	24.85	1	3	3	10
Q9Z2A7	Diacylglycerol O-acyltransferase 1 OS=Mus musculus GN=Dgat1 PE=1 SV=1 - [DGAT1_MOUSE]	1.61	1	1	1	3
P31428	Dipeptidase 1 OS=Mus musculus GN=Dpep1 PE=1 SV=2 - [DPEP1_MOUSE]	53.17	1	16	16	108
P28843	Dipeptidyl peptidase 4 OS=Mus musculus GN=Dpp4 PE=1 SV=3 - [DPP4_MOUSE]	36.84	2	23	23	88
P97318	Disabled homolog 1 OS=Mus musculus GN=Dab1 PE=1 SV=2 - [DAB1_MOUSE]	1.7	1	1	1	1
P60904	DnaJ homolog subfamily C member 5 OS=Mus musculus GN=Dnajc5 PE=1 SV=1 - [DNJC5_MOUSE]	12.63	1	1	1	2
P0C6F1	Dynein heavy chain 2, axonemal OS=Mus musculus GN=Dnah2 PE=2 SV=1 - [DYH2_MOUSE]	0.43	1	1	1	1
Q8K0L2	Ectonucleoside triphosphate diphosphohydrolase 8 OS=Mus musculus GN=Entpd8 PE=1 SV=3 - [ENTP8_MOUSE]	11.27	1	3	3	8
Q6DYE8	Ectonucleotide pyrophosphatase/phosphodiesterase family member 3 OS=Mus musculus GN=Enpp3 PE=1 SV=2 - [ENPP3_MOUSE]	38.1	1	24	24	104
Q9WVK4	EH domain-containing protein 1 OS=Mus musculus GN=Ehd1 PE=1 SV=1 - [EHD1_MOUSE]	20.6	3	7	8	17
Q9EQP2	EH domain-containing protein 4 OS=Mus musculus GN=Ehd4 PE=1 SV=1 - [EHD4_MOUSE]	19.04	2	6	7	12
P10126	Elongation factor 1-alpha 1 OS=Mus musculus GN=Eef1a1 PE=1 SV=3 - [EF1A1_MOUSE]	19.05	23	4	7	19
P58252	Elongation factor 2 OS=Mus musculus GN=Eef2 PE=1 SV=2 - [EF2_MOUSE]	4.78	2	3	3	3
Q3UVK0	Endoplasmic reticulum metallopeptidase 1 OS=Mus musculus GN=Ermp1 PE=2 SV=2 - [ERMP1_MOUSE]	4.79	1	4	4	6
P97435	Enteropeptidase OS=Mus musculus GN=Tmprss15 PE=2 SV=1 - [ENTK_MOUSE]	1.31	1	1	1	2
Q08509	Epidermal growth factor receptor kinase substrate 8 OS=Mus musculus GN=Eps8 PE=1 SV=2 - [EPS8_MOUSE]	45.43	1	26	26	77
Q99K30	Epidermal growth factor receptor kinase substrate 8-like protein 2 OS=Mus musculus GN=Eps8l2 PE=1 SV=1 - [ES8L2_MOUSE]	39.92	1	20	20	67
Q91WL0	Epidermal growth factor receptor kinase substrate 8-like protein 3 OS=Mus musculus GN=Eps8l3 PE=2 SV=1 - [ES8L3_MOUSE]	48.67	1	20	20	70
Q99JW5	Epithelial cell adhesion molecule OS=Mus musculus GN=Epcam PE=2 SV=1 - [EPCAM_MOUSE]	19.37	1	3	3	4
P54116	Erythrocyte band 7 integral membrane protein OS=Mus musculus GN=Stom PE=1 SV=3 - [STOM_MOUSE]	47.89	2	10	10	33
Q8BGY2	Eukaryotic translation initiation factor 5A-2 OS=Mus musculus GN=Eif5a2 PE=2 SV=3 - [IF5A2_MOUSE]	7.84	2	1	1	2
650546379	EUR_04300 Flagellin and related hook-associated proteins [Eubacterium rectale DSM 17629 draft genome.: FP929042]	86.76	5	28	34	491
650546423	EUR_04790 Flagellin and related hook-associated proteins [Eubacterium rectale DSM 17629 draft genome.: FP929042]	25.99	3	1	8	96
650547011	EUR_11340 Site-specific recombinases, DNA invertase Pin homologs [Eubacterium rectale DSM 17629 draft genome.: FP929042]	2.04	2	1	1	1
650547277	EUR_14430 Flagellin and related hook-associated proteins [Eubacterium rectale DSM 17629 draft genome.: FP929042]	51.67	2	9	15	123
650547279	EUR_14450 Flagellin and related hook-associated proteins [Eubacterium rectale DSM 17629 draft genome.: FP929042]	19.56	2	1	6	34
650547293	EUR_14590 Cna protein B-type domain./Gram positive anchor. [Eubacterium rectale DSM 17629 draft genome.: FP929042]	29.8	1	9	9	13
650547341	EUR_15110 phage major capsid protein, HK97 family [Eubacterium rectale DSM 17629 draft genome.: FP929042]	7.2	1	2	2	3
650547555	EUR_17580 prepilin-type N-terminal cleavage/methylation domain [Eubacterium rectale DSM 17629 draft genome.: FP929042]	10.46	1	1	1	1
650547633	EUR_18510 carbohydrate ABC transporter ATP-binding protein, CUT1 family (TC 3.A.1.1.-) [Eubacterium rectale DSM 17629 draft genome.: FP929042]	3.78	4	1	1	1
650547854	EUR_20790 carbohydrate ABC transporter substrate-binding protein, CUT1 family (TC 3.A.1.1.-) [Eubacterium rectale DSM 17629 draft genome.: FP929042]	9.89	2	4	4	5
650548051	EUR_22990 hypothetical protein [Eubacterium rectale DSM 17629 draft genome.: FP929042]	16.67	1	2	2	2
650548404	EUR_26840 hypothetical protein [Eubacterium rectale DSM 17629 draft genome.: FP929042]	11.11	1	1	1	2
650548821	EUR_31480 raffinose/stachyose/melibiose transport system substrate-binding protein [Eubacterium rectale DSM 17629 draft genome.: FP929042]	3.68	1	1	1	1
P51906	Excitatory amino acid transporter 3 OS=Mus musculus GN=Slc1a1 PE=1 SV=2 - [EAA3_MOUSE]	6.12	1	2	2	8
P26040	Ezrin OS=Mus musculus GN=Ezr PE=1 SV=3 - [EZRI_MOUSE]	38.57	7	19	19	68
P47753	F-actin-capping protein subunit alpha-1 OS=Mus musculus GN=Capza1 PE=1 SV=4 - [CAZA1_MOUSE]	3.5	3	1	1	1
646119582	FAEPRAA2165_00103 putative fumarate reductase flavoprotein subunit [Faecalibacterium prausnitzii A2-165: NZ_ACOP02000003]	6.43	1	1	1	1
646119776	FAEPRAA2165_00297 conserved hypothetical protein [Faecalibacterium prausnitzii A2-165: NZ_ACOP02000004]	14.05	1	2	2	5
646119947	FAEPRAA2165_00468 putative Tat pathway signal sequence [Faecalibacterium prausnitzii A2-165: NZ_ACOP02000008]	6.21	1	2	2	2
646119954	FAEPRAA2165_00475 putative Tat pathway signal sequence [Faecalibacterium prausnitzii A2-165: NZ_ACOP02000008]	6.07	1	1	1	2
646119955	FAEPRAA2165_00476 putative Tat pathway signal sequence [Faecalibacterium prausnitzii A2-165: NZ_ACOP02000008]	33.51	1	4	4	17
646119973	FAEPRAA2165_00494 conserved hypothetical protein [Faecalibacterium prausnitzii A2-165: NZ_ACOP02000008]	9.65	1	1	1	5
646119974	FAEPRAA2165_00495 conserved hypothetical protein [Faecalibacterium prausnitzii A2-165: NZ_ACOP02000008]	18.42	1	2	2	3
646120119	FAEPRAA2165_00640 conserved hypothetical protein [Faecalibacterium prausnitzii A2-165: NZ_ACOP02000009]	14.2	1	4	4	11
646120430	FAEPRAA2165_00952 nucleoside-binding protein [Faecalibacterium prausnitzii A2-165: NZ_ACOP02000022]	7.26	1	1	1	1
646120612	FAEPRAA2165_01134 transcriptional regulator, IclR family [Faecalibacterium prausnitzii A2-165: NZ_ACOP02000024]	7.66	1	1	1	1
646120820	FAEPRAA2165_01342 conserved hypothetical protein [Faecalibacterium prausnitzii A2-165: NZ_ACOP02000038]	44.44	1	3	3	11
646120991	FAEPRAA2165_01513 5'-nucleotidase family protein [Faecalibacterium prausnitzii A2-165: NZ_ACOP02000043]	3.89	1	2	2	2
646122561	FAEPRAA2165_03083 conserved hypothetical protein [Faecalibacterium prausnitzii A2-165: NZ_ACOP02000081]	5.37	1	1	1	1
646122887	FAEPRAA2165_03409 putative prophage MuSo1, major head subunit [Faecalibacterium prausnitzii A2-165: NZ_ACOP02000091]	11.9	1	2	2	2
646122892	FAEPRAA2165_03414 conserved hypothetical protein [Faecalibacterium prausnitzii A2-165: NZ_ACOP02000091]	3.33	1	1	1	1
P55050	Fatty acid-binding protein, intestinal OS=Mus musculus GN=Fabp2 PE=2 SV=2 - [FABPI_MOUSE]	21.21	1	2	2	9
P12710	Fatty acid-binding protein, liver OS=Mus musculus GN=Fabp1 PE=1 SV=2 - [FABPL_MOUSE]	11.02	1	1	1	1
P47740	Fatty aldehyde dehydrogenase OS=Mus musculus GN=Aldh3a2 PE=2 SV=2 - [AL3A2_MOUSE]	13.22	1	5	5	10
P09528	Ferritin heavy chain OS=Mus musculus GN=Fth1 PE=1 SV=2 - [FRIH_MOUSE]	8.24	1	1	1	2
P29391	Ferritin light chain 1 OS=Mus musculus GN=Ftl1 PE=1 SV=2 - [FRIL1_MOUSE]	27.32	2	4	4	10
Q80X90	Filamin-B OS=Mus musculus GN=Flnb PE=1 SV=3 - [FLNB_MOUSE]	1.04	1	1	1	1
P70695	Fructose-1,6-bisphosphatase isozyme 2 OS=Mus musculus GN=Fbp2 PE=2 SV=2 - [F16P2_MOUSE]	9.73	1	2	2	2
P05064	Fructose-bisphosphate aldolase A OS=Mus musculus GN=Aldoa PE=1 SV=2 - [ALDOA_MOUSE]	14.84	1	4	4	8
Q91Y97	Fructose-bisphosphate aldolase B OS=Mus musculus GN=Aldob PE=1 SV=3 - [ALDOB_MOUSE]	22.53	1	6	6	15
2741685234	Ga0130930_1024201 ompC outer membrane pore protein C [Escherichia coli HS115 : Ga0130930_1024]	30.03	2	8	8	23
2741685617	Ga0130930_1025166 hyaA [NiFe]-hydrogenase I apoprotein small subunit [Escherichia coli HS115 : Ga0130930_1025]	2.96	1	1	1	1
2741685632	Ga0130930_1025181 ompA OOP family OmpA-OmpF porin [Escherichia coli HS115 : Ga0130930_1025]	10.57	1	2	2	10
2741685653	Ga0130930_1025202 ompF outer membrane pore protein F [Escherichia coli HS115 : Ga0130930_1025]	6.63	1	2	2	2
2741685790	Ga0130930_10305 rbsB ribose-binding protein [Escherichia coli HS115 : Ga0130930_1030]	8.78	1	2	2	2
2741686540	Ga0130930_106028 acnA aconitase [Escherichia coli HS115 : Ga0130930_1060]	0.9	2	1	1	2
2741687625	Ga0130930_109238 gapA glyceraldehyde-3-phosphate dehydrogenase (NAD+) [Escherichia coli HS115 : Ga0130930_1092]	4.23	1	1	1	7
2741688312	Ga0130930_111527 lppA murein lipoprotein [Escherichia coli HS115 : Ga0130930_1115]	33.33	1	2	2	17
2741688348	Ga0130930_111563 slyB outer membrane lipoprotein SlyB [Escherichia coli HS115 : Ga0130930_1115]	15.48	1	1	1	2
2741688607	Ga0130930_1119223 4-hydroxythreonine-4-phosphate dehydrogenase [Escherichia coli HS115 : Ga0130930_1119]	4.88	1	1	1	1
2741688474	Ga0130930_111989 ompX outer membrane protein X [Escherichia coli HS115 : Ga0130930_1119]	28.07	1	3	3	6
Q9CQW5	Galectin-2 OS=Mus musculus GN=Lgals2 PE=2 SV=1 - [LEG2_MOUSE]	24.62	1	3	3	7
P16110	Galectin-3 OS=Mus musculus GN=Lgals3 PE=1 SV=3 - [LEG3_MOUSE]	19.7	2	4	4	7
Q07797	Galectin-3-binding protein OS=Mus musculus GN=Lgals3bp PE=1 SV=1 - [LG3BP_MOUSE]	2.25	1	1	1	2
Q8K419	Galectin-4 OS=Mus musculus GN=Lgals4 PE=1 SV=2 - [LEG4_MOUSE]	37.12	2	9	9	35
O08573	Galectin-9 OS=Mus musculus GN=Lgals9 PE=1 SV=1 - [LEG9_MOUSE]	7.65	1	2	2	4
Q60928	Gamma-glutamyltranspeptidase 1 OS=Mus musculus GN=Ggt1 PE=1 SV=1 - [GGT1_MOUSE]	24.47	4	12	12	46
Q8BVF7	Gamma-secretase subunit APH-1A OS=Mus musculus GN=Aph1a PE=2 SV=2 - [APH1A_MOUSE]	5.28	1	1	1	1
Q9CQR7	Gamma-secretase subunit PEN-2 OS=Mus musculus GN=Psenen PE=2 SV=1 - [PEN2_MOUSE]	14.85	1	1	1	1
Q9WUS4	Gap junction alpha-10 protein OS=Mus musculus GN=Gja10 PE=1 SV=2 - [CXA10_MOUSE]	5.15	1	1	1	1
P51162	Gastrotropin OS=Mus musculus GN=Fabp6 PE=2 SV=2 - [FABP6_MOUSE]	65.63	1	7	7	28
P06745	Glucose-6-phosphate isomerase OS=Mus musculus GN=Gpi PE=1 SV=4 - [G6PI_MOUSE]	5.73	2	2	2	3
P16406	Glutamyl aminopeptidase OS=Mus musculus GN=Enpep PE=1 SV=1 - [AMPE_MOUSE]	40.21	1	34	34	206
Q9QUH0	Glutaredoxin-1 OS=Mus musculus GN=Glrx PE=1 SV=3 - [GLRX1_MOUSE]	11.21	1	2	2	5
P47791	Glutathione reductase, mitochondrial OS=Mus musculus GN=Gsr PE=1 SV=3 - [GSHR_MOUSE]	2.4	2	1	1	1
P10648	Glutathione S-transferase A2 OS=Mus musculus GN=Gsta2 PE=1 SV=3 - [GSTA2_MOUSE]	4.5	2	1	1	1
O35660	Glutathione S-transferase Mu 6 OS=Mus musculus GN=Gstm6 PE=2 SV=3 - [GSTM6_MOUSE]	7.8	4	1	1	1
O09131	Glutathione S-transferase omega-1 OS=Mus musculus GN=Gsto1 PE=2 SV=2 - [GSTO1_MOUSE]	7.92	3	2	2	2
P19157	Glutathione S-transferase P 1 OS=Mus musculus GN=Gstp1 PE=1 SV=2 - [GSTP1_MOUSE]	24.76	2	3	3	8
P16858	Glyceraldehyde-3-phosphate dehydrogenase OS=Mus musculus GN=Gapdh PE=1 SV=2 - [G3P_MOUSE]	34.23	11	7	8	17
Q64521	Glycerol-3-phosphate dehydrogenase, mitochondrial OS=Mus musculus GN=Gpd2 PE=1 SV=2 - [GPDM_MOUSE]	3.58	1	2	2	3
Q9CRY7	Glycerophosphodiester phosphodiesterase domain-containing protein 1 OS=Mus musculus GN=Gdpd1 PE=2 SV=1 - [GDPD1_MOUSE]	3.82	1	1	1	1
Q9WUB3	Glycogen phosphorylase, muscle form OS=Mus musculus GN=Pygm PE=1 SV=3 - [PYGM_MOUSE]	0.95	4	1	1	3
Q60631	Growth factor receptor-bound protein 2 OS=Mus musculus GN=Grb2 PE=1 SV=1 - [GRB2_MOUSE]	6.45	1	1	1	1
Q9D3N8	Growth hormone-regulated TBC protein 1 OS=Mus musculus GN=Grtp1 PE=2 SV=1 - [GRTP1_MOUSE]	16.43	2	5	5	10
P08556	GTPase NRas OS=Mus musculus GN=Nras PE=2 SV=1 - [RASN_MOUSE]	19.58	5	2	2	3
Q9R111	Guanine deaminase OS=Mus musculus GN=Gda PE=1 SV=1 - [GUAD_MOUSE]	4.63	1	2	2	3
P08752	Guanine nucleotide-binding protein G(i) subunit alpha-2 OS=Mus musculus GN=Gnai2 PE=1 SV=5 - [GNAI2_MOUSE]	15.21	21	3	4	12
Q9DAS9	Guanine nucleotide-binding protein G(I)/G(S)/G(O) subunit gamma-12 OS=Mus musculus GN=Gng12 PE=1 SV=3 - [GBG12_MOUSE]	37.5	1	2	2	7
Q80SZ7	Guanine nucleotide-binding protein G(I)/G(S)/G(O) subunit gamma-5 OS=Mus musculus GN=Gng5 PE=3 SV=2 - [GBG5_MOUSE]	13.24	1	1	1	1
P62874	Guanine nucleotide-binding protein G(I)/G(S)/G(T) subunit beta-1 OS=Mus musculus GN=Gnb1 PE=1 SV=3 - [GBB1_MOUSE]	32.65	3	3	7	15
P62880	Guanine nucleotide-binding protein G(I)/G(S)/G(T) subunit beta-2 OS=Mus musculus GN=Gnb2 PE=1 SV=3 - [GBB2_MOUSE]	25.59	3	3	7	15
Q9DC51	Guanine nucleotide-binding protein G(k) subunit alpha OS=Mus musculus GN=Gnai3 PE=1 SV=3 - [GNAI3_MOUSE]	18.64	21	3	4	10
P21279	Guanine nucleotide-binding protein G(q) subunit alpha OS=Mus musculus GN=Gnaq PE=1 SV=4 - [GNAQ_MOUSE]	22.56	2	2	6	14
P63094	Guanine nucleotide-binding protein G(s) subunit alpha isoforms short OS=Mus musculus GN=Gnas PE=1 SV=1 - [GNAS2_MOUSE]	6.85	22	1	2	7
P21278	Guanine nucleotide-binding protein subunit alpha-11 OS=Mus musculus GN=Gna11 PE=1 SV=1 - [GNA11_MOUSE]	35.65	4	5	9	28
P27601	Guanine nucleotide-binding protein subunit alpha-13 OS=Mus musculus GN=Gna13 PE=1 SV=1 - [GNA13_MOUSE]	11.14	21	2	3	8
P06346	H-2 class II histocompatibility antigen, A-F beta chain (Fragment) OS=Mus musculus GN=H2-Ab1 PE=1 SV=1 - [HB2F_MOUSE]	5.16	4	1	1	2
P14438	H-2 class II histocompatibility antigen, A-U alpha chain (Fragment) OS=Mus musculus GN=H2-Aa PE=1 SV=1 - [HA2U_MOUSE]	6.61	2	1	1	1
Q9ES64	Harmonin OS=Mus musculus GN=Ush1c PE=1 SV=1 - [USH1C_MOUSE]	24.95	1	17	17	69
Q3UWA6	Heat-stable enterotoxin receptor OS=Mus musculus GN=Gucy2c PE=2 SV=1 - [GUC2C_MOUSE]	2.33	1	2	2	5
P62748	Hippocalcin-like protein 1 OS=Mus musculus GN=Hpcal1 PE=2 SV=2 - [HPCL1_MOUSE]	6.74	2	1	1	1
P70349	Histidine triad nucleotide-binding protein 1 OS=Mus musculus GN=Hint1 PE=1 SV=3 - [HINT1_MOUSE]	11.11	1	1	1	1
Q64522	Histone H2A type 2-B OS=Mus musculus GN=Hist2h2ab PE=1 SV=3 - [H2A2B_MOUSE]	23.08	18	1	2	6
2530573840	HMPREF9448_00008 glutamate dehydrogenase (NADP+) [Barnesiella intestinihominis YIT 11860 : ADLE01000001]	2.7	7	1	1	1
2530574510	HMPREF9448_00678 NifU homolog involved in Fe-S cluster formation [Barnesiella intestinihominis YIT 11860 : ADLE01000001]	5.15	4	1	1	1
2530575471	HMPREF9448_01639 Por secretion system C-terminal sorting domain-containing protein [Barnesiella intestinihominis YIT 11860 : ADLE01000011]	2.56	1	2	2	2
P01878	Ig alpha chain C region OS=Mus musculus PE=1 SV=1 - [IGHA_MOUSE]	27.33	1	6	6	25
P06330	Ig heavy chain V region AC38 205.12 OS=Mus musculus PE=1 SV=1 - [HVM51_MOUSE]	20.34	1	2	2	4
P01783	Ig heavy chain V region MOPC 21 (Fragment) OS=Mus musculus PE=1 SV=1 - [HVM16_MOUSE]	8.09	1	1	1	1
P01796	Ig heavy chain V-III region A4 OS=Mus musculus PE=1 SV=1 - [HVM27_MOUSE]	22.12	9	2	2	2
P01837	Ig kappa chain C region OS=Mus musculus PE=1 SV=1 - [IGKC_MOUSE]	13.21	1	1	1	4
P01633	Ig kappa chain V19-17 OS=Mus musculus GN=Igk-V19-17 PE=1 SV=1 - [KV5A1_MOUSE]	6.04	1	1	1	1
P01631	Ig kappa chain V-II region 26-10 OS=Mus musculus PE=1 SV=1 - [KV2A7_MOUSE]	11.5	1	1	1	1
P01654	Ig kappa chain V-III region PC 2880/PC 1229 OS=Mus musculus PE=1 SV=1 - [KV3A1_MOUSE]	30.63	17	2	2	4
P01635	Ig kappa chain V-V region K2 (Fragment) OS=Mus musculus PE=1 SV=1 - [KV5A3_MOUSE]	20	1	2	2	3
P01642	Ig kappa chain V-V region L7 (Fragment) OS=Mus musculus GN=Gm10881 PE=1 SV=1 - [KV5A9_MOUSE]	10.43	1	1	1	1
P01636	Ig kappa chain V-V region MOPC 149 OS=Mus musculus PE=1 SV=1 - [KV5A4_MOUSE]	12.04	1	1	1	2
P01643	Ig kappa chain V-V region MOPC 173 OS=Mus musculus PE=1 SV=1 - [KV5AA_MOUSE]	16.67	4	1	1	2
P01639	Ig kappa chain V-V region MOPC 41 OS=Mus musculus GN=Gm5571 PE=1 SV=1 - [KV5A7_MOUSE]	10.77	1	1	1	1
P04945	Ig kappa chain V-VI region NQ2-6.1 OS=Mus musculus PE=2 SV=1 - [KV6AB_MOUSE]	14.81	1	1	1	1
P01843	Ig lambda-1 chain C region OS=Mus musculus PE=1 SV=1 - [LAC1_MOUSE]	16.19	1	1	1	1
P70172	Ileal sodium/bile acid cotransporter OS=Mus musculus GN=Slc10a2 PE=2 SV=2 - [NTCP2_MOUSE]	8.91	1	3	3	10
Q60766	Immunity-related GTPase family M protein 1 OS=Mus musculus GN=Irgm1 PE=1 SV=1 - [IRGM1_MOUSE]	3.91	1	1	1	1
P01592	Immunoglobulin J chain OS=Mus musculus GN=Igj PE=2 SV=4 - [IGJ_MOUSE]	18.24	1	2	2	4
Q63ZW7	InaD-like protein OS=Mus musculus GN=Inadl PE=1 SV=2 - [INADL_MOUSE]	5.23	2	6	6	7
O55023	Inositol monophosphatase 1 OS=Mus musculus GN=Impa1 PE=1 SV=1 - [IMPA1_MOUSE]	3.97	1	1	1	1
Q62470	Integrin alpha-3 OS=Mus musculus GN=Itga3 PE=1 SV=1 - [ITA3_MOUSE]	1.9	1	2	2	2
O88310	Intelectin-1a OS=Mus musculus GN=Itln1 PE=1 SV=1 - [ITL1A_MOUSE]	38.34	2	9	9	32
P24822	Intestinal-type alkaline phosphatase OS=Mus musculus GN=Iap PE=2 SV=1 - [PPBI_MOUSE]	43.29	1	17	19	105
O88844	Isocitrate dehydrogenase [NADP] cytoplasmic OS=Mus musculus GN=Idh1 PE=1 SV=2 - [IDHC_MOUSE]	12.8	2	3	3	5
Q9CX00	IST1 homolog OS=Mus musculus GN=Ist1 PE=2 SV=1 - [IST1_MOUSE]	12.71	1	4	4	6
O88792	Junctional adhesion molecule A OS=Mus musculus GN=F11r PE=1 SV=2 - [JAM1_MOUSE]	5	1	1	1	2
Q9JM71	Kallikrein 1-related peptidase b27 OS=Mus musculus GN=Klk1b27 PE=1 SV=1 - [K1B27_MOUSE]	14.07	2	2	2	2
P15947	Kallikrein-1 OS=Mus musculus GN=Klk1 PE=1 SV=3 - [KLK1_MOUSE]	15.33	2	3	3	7
P02535	Keratin, type I cytoskeletal 10 OS=Mus musculus GN=Krt10 PE=1 SV=3 - [K1C10_MOUSE]	9.47	3	4	5	15
Q61781	Keratin, type I cytoskeletal 14 OS=Mus musculus GN=Krt14 PE=1 SV=2 - [K1C14_MOUSE]	20.66	6	1	8	17
Q9Z2K1	Keratin, type I cytoskeletal 16 OS=Mus musculus GN=Krt16 PE=1 SV=3 - [K1C16_MOUSE]	6.61	4	1	3	5
Q9QWL7	Keratin, type I cytoskeletal 17 OS=Mus musculus GN=Krt17 PE=1 SV=3 - [K1C17_MOUSE]	14.78	3	1	6	10
Q6IFX2	Keratin, type I cytoskeletal 42 OS=Mus musculus GN=Krt42 PE=1 SV=1 - [K1C42_MOUSE]	19.03	3	3	7	15
Q3TTY5	Keratin, type II cytoskeletal 2 epidermal OS=Mus musculus GN=Krt2 PE=1 SV=1 - [K22E_MOUSE]	5.8	2	2	5	13
Q922U2	Keratin, type II cytoskeletal 5 OS=Mus musculus GN=Krt5 PE=1 SV=1 - [K2C5_MOUSE]	20.86	4	6	11	33
P50446	Keratin, type II cytoskeletal 6A OS=Mus musculus GN=Krt6a PE=2 SV=3 - [K2C6A_MOUSE]	9.58	5	2	6	19
Q8VED5	Keratin, type II cytoskeletal 79 OS=Mus musculus GN=Krt79 PE=2 SV=2 - [K2C79_MOUSE]	4.14	2	1	2	9
Q9CPU0	Lactoylglutathione lyase OS=Mus musculus GN=Glo1 PE=1 SV=3 - [LGUL_MOUSE]	4.89	1	1	1	3
Q9D154	Leukocyte elastase inhibitor A OS=Mus musculus GN=Serpinb1a PE=1 SV=1 - [ILEUA_MOUSE]	41.69	3	11	12	45
Q8CDD9	Ligand-dependent nuclear receptor-interacting factor 1 OS=Mus musculus GN=Lrif1 PE=2 SV=2 - [LRIF1_MOUSE]	2.12	1	1	1	1
Q61792	LIM and SH3 domain protein 1 OS=Mus musculus GN=Lasp1 PE=1 SV=1 - [LASP1_MOUSE]	8.37	1	2	2	2
Q61469	Lipid phosphate phosphohydrolase 1 OS=Mus musculus GN=Ppap2a PE=1 SV=1 - [LPP1_MOUSE]	10.6	1	2	2	5
Q9DAX2	Lipid phosphate phosphohydrolase 2 OS=Mus musculus GN=Ppap2c PE=1 SV=1 - [LPP2_MOUSE]	15.22	1	3	3	5
Q99KG5	Lipolysis-stimulated lipoprotein receptor OS=Mus musculus GN=Lsr PE=1 SV=1 - [LSR_MOUSE]	2.36	1	1	1	1
Q8BGA2	Lipoma HMGIC fusion partner-like 2 protein OS=Mus musculus GN=Lhfpl2 PE=2 SV=1 - [LHPL2_MOUSE]	8.11	1	2	2	3
Q8VCC2	Liver carboxylesterase 1 OS=Mus musculus GN=Ces1 PE=2 SV=1 - [EST1_MOUSE]	2.12	1	1	1	1
P06151	L-lactate dehydrogenase A chain OS=Mus musculus GN=Ldha PE=1 SV=3 - [LDHA_MOUSE]	25.3	5	8	8	18
Q9ET37	Low affinity sodium-glucose cotransporter OS=Mus musculus GN=Slc5a4a PE=2 SV=1 - [SC5A4_MOUSE]	1.52	1	1	1	2
O35114	Lysosome membrane protein 2 OS=Mus musculus GN=Scarb2 PE=1 SV=3 - [SCRB2_MOUSE]	2.51	1	1	1	1
P11438	Lysosome-associated membrane glycoprotein 1 OS=Mus musculus GN=Lamp1 PE=1 SV=2 - [LAMP1_MOUSE]	5.67	1	2	2	5
P17047	Lysosome-associated membrane glycoprotein 2 OS=Mus musculus GN=Lamp2 PE=2 SV=2 - [LAMP2_MOUSE]	1.93	1	1	1	2
Q9JLB2	MAGUK p55 subfamily member 5 OS=Mus musculus GN=Mpp5 PE=1 SV=1 - [MPP5_MOUSE]	2.37	1	1	1	1
P14152	Malate dehydrogenase, cytoplasmic OS=Mus musculus GN=Mdh1 PE=1 SV=3 - [MDHC_MOUSE]	23.05	2	6	6	11
Q99N03	Membrane-spanning 4-domains subfamily A member 10 OS=Mus musculus GN=Ms4a10 PE=2 SV=1 - [M4A10_MOUSE]	3.75	1	1	1	1
P28825	Meprin A subunit alpha OS=Mus musculus GN=Mep1a PE=1 SV=4 - [MEP1A_MOUSE]	28.25	3	15	15	63
Q61847	Meprin A subunit beta OS=Mus musculus GN=Mep1b PE=1 SV=2 - [MEP1B_MOUSE]	34.94	1	17	17	90
Q9CPU4	Microsomal glutathione S-transferase 3 OS=Mus musculus GN=Mgst3 PE=1 SV=1 - [MGST3_MOUSE]	17.65	1	2	2	4
Q9CR62	Mitochondrial 2-oxoglutarate/malate carrier protein OS=Mus musculus GN=Slc25a11 PE=1 SV=3 - [M2OM_MOUSE]	3.18	1	1	1	3
Q9D6Y7	Mitochondrial peptide methionine sulfoxide reductase OS=Mus musculus GN=Msra PE=1 SV=1 - [MSRA_MOUSE]	6.87	1	1	1	1
P53986	Monocarboxylate transporter 1 OS=Mus musculus GN=Slc16a1 PE=1 SV=1 - [MOT1_MOUSE]	6.49	1	3	3	6
P57787	Monocarboxylate transporter 4 OS=Mus musculus GN=Slc16a3 PE=1 SV=1 - [MOT4_MOUSE]	1.7	1	1	1	1
P19467	Mucin-13 OS=Mus musculus GN=Muc13 PE=2 SV=1 - [MUC13_MOUSE]	22.16	1	11	11	68
Q80Z19	Mucin-2 (Fragments) OS=Mus musculus GN=Muc2 PE=1 SV=2 - [MUC2_MOUSE]	4.78	1	10	10	18
Q8R1M8	Mucosal pentraxin OS=Mus musculus GN=Mptx1 PE=2 SV=1 - [MPTX_MOUSE]	12.79	1	2	2	5
P21447	Multidrug resistance protein 1A OS=Mus musculus GN=Abcb1a PE=1 SV=3 - [MDR1A_MOUSE]	42.4	22	37	43	165
P21440	Multidrug resistance protein 3 OS=Mus musculus GN=Abcb4 PE=2 SV=2 - [MDR3_MOUSE]	7.92	21	1	7	25
Q78HU3	Multivesicular body subunit 12A OS=Mus musculus GN=Mvb12a PE=1 SV=1 - [MB12A_MOUSE]	6.27	1	1	1	1
O35682	Myeloid-associated differentiation marker OS=Mus musculus GN=Myadm PE=2 SV=2 - [MYADM_MOUSE]	8.44	1	2	2	2
P05977	Myosin light chain 1/3, skeletal muscle isoform OS=Mus musculus GN=Myl1 PE=1 SV=2 - [MYL1_MOUSE]	10.64	2	1	2	3
Q60605	Myosin light polypeptide 6 OS=Mus musculus GN=Myl6 PE=1 SV=3 - [MYL6_MOUSE]	48.34	2	6	7	17
P51667	Myosin regulatory light chain 2, ventricular/cardiac muscle isoform OS=Mus musculus GN=Myl2 PE=1 SV=3 - [MLRV_MOUSE]	10.84	2	1	1	4
Q91Z83	Myosin-7 OS=Mus musculus GN=Myh7 PE=1 SV=1 - [MYH7_MOUSE]	0.67	6	1	1	3
Q9Z2C5	Myotubularin OS=Mus musculus GN=Mtm1 PE=1 SV=2 - [MTM1_MOUSE]	3.15	1	1	1	2
P70441	Na(+)/H(+) exchange regulatory cofactor NHE-RF1 OS=Mus musculus GN=Slc9a3r1 PE=1 SV=3 - [NHRF1_MOUSE]	35.21	1	9	9	20
Q9JIL4	Na(+)/H(+) exchange regulatory cofactor NHE-RF3 OS=Mus musculus GN=Pdzk1 PE=1 SV=1 - [NHRF3_MOUSE]	47.4	1	22	22	57
Q99MJ6	Na(+)/H(+) exchange regulatory cofactor NHE-RF4 OS=Mus musculus GN=Pdzd3 PE=1 SV=1 - [NHRF4_MOUSE]	2.01	1	1	1	2
Q7M758	N-acetylated-alpha-linked acidic dipeptidase-like protein OS=Mus musculus GN=Naaladl1 PE=2 SV=1 - [NALDL_MOUSE]	49.26	1	25	25	173
Q91WS2	NACHT, LRR and PYD domains-containing protein 6 OS=Mus musculus GN=Nlrp6 PE=2 SV=3 - [NALP6_MOUSE]	15.19	1	9	9	25
O09111	NADH dehydrogenase [ubiquinone] 1 beta subcomplex subunit 11, mitochondrial OS=Mus musculus GN=Ndufb11 PE=1 SV=2 - [NDUBB_MOUSE]	9.93	1	1	1	1
P03893	NADH-ubiquinone oxidoreductase chain 2 OS=Mus musculus GN=Mtnd2 PE=1 SV=1 - [NU2M_MOUSE]	2.61	1	1	1	1
P03911	NADH-ubiquinone oxidoreductase chain 4 OS=Mus musculus GN=Mtnd4 PE=1 SV=1 - [NU4M_MOUSE]	2.18	1	1	1	4
Q61391	Neprilysin OS=Mus musculus GN=Mme PE=1 SV=3 - [NEP_MOUSE]	42.4	3	27	27	120
P05480	Neuronal proto-oncogene tyrosine-protein kinase Src OS=Mus musculus GN=Src PE=1 SV=4 - [SRC_MOUSE]	15.16	13	4	7	10
P97300	Neuroplastin OS=Mus musculus GN=Nptn PE=1 SV=3 - [NPTN_MOUSE]	2.52	1	1	1	3
Q91WV7	Neutral and basic amino acid transport protein rBAT OS=Mus musculus GN=Slc3a1 PE=1 SV=1 - [SLC31_MOUSE]	35.18	1	22	22	88
Q9JHE3	Neutral ceramidase OS=Mus musculus GN=Asah2 PE=1 SV=1 - [ASAH2_MOUSE]	26.85	1	13	13	45
P57716	Nicastrin OS=Mus musculus GN=Ncstn PE=1 SV=3 - [NICA_MOUSE]	13.7	1	8	8	30
Q6T3U4	Niemann-Pick C1-like protein 1 OS=Mus musculus GN=Npc1l1 PE=2 SV=1 - [NPCL1_MOUSE]	20.03	2	23	23	61
Q9Z2D3	Non-syndromic hearing impairment protein 5 homolog OS=Mus musculus GN=Dfna5 PE=2 SV=1 - [DFNA5_MOUSE]	6.05	1	2	2	6
Q9JJX6	P2X purinoceptor 4 OS=Mus musculus GN=P2rx4 PE=2 SV=1 - [P2RX4_MOUSE]	2.06	1	1	1	2
P00688	Pancreatic alpha-amylase OS=Mus musculus GN=Amy2 PE=1 SV=2 - [AMYP_MOUSE]	7.48	2	3	3	9
P17892	Pancreatic lipase-related protein 2 OS=Mus musculus GN=Pnliprp2 PE=2 SV=1 - [LIPR2_MOUSE]	41.45	2	12	13	31
Q9D733	Pancreatic secretory granule membrane major glycoprotein GP2 OS=Mus musculus GN=Gp2 PE=2 SV=3 - [GP2_MOUSE]	15.63	1	7	7	30
Q6P8U6	Pancreatic triacylglycerol lipase OS=Mus musculus GN=Pnlip PE=1 SV=1 - [LIPP_MOUSE]	51.83	1	16	17	103
Q9Z0K8	Pantetheinase OS=Mus musculus GN=Vnn1 PE=1 SV=3 - [VNN1_MOUSE]	16.8	1	7	7	13
Q9Z2H7	PDZ domain-containing protein GIPC2 OS=Mus musculus GN=Gipc2 PE=1 SV=1 - [GIPC2_MOUSE]	47.13	2	14	14	50
Q9CQH0	PDZK1-interacting protein 1 OS=Mus musculus GN=Pdzk1ip1 PE=2 SV=1 - [PDZ1I_MOUSE]	10.53	1	1	1	1
Q8BFY6	Peflin OS=Mus musculus GN=Pef1 PE=2 SV=1 - [PEF1_MOUSE]	20	1	3	3	7
P17742	Peptidyl-prolyl cis-trans isomerase A OS=Mus musculus GN=Ppia PE=1 SV=2 - [PPIA_MOUSE]	25	1	5	5	10
P10820	Perforin-1 OS=Mus musculus GN=Prf1 PE=1 SV=2 - [PERF_MOUSE]	3.25	1	1	1	1
P35700	Peroxiredoxin-1 OS=Mus musculus GN=Prdx1 PE=1 SV=1 - [PRDX1_MOUSE]	30.65	6	5	5	7
Q61171	Peroxiredoxin-2 OS=Mus musculus GN=Prdx2 PE=1 SV=3 - [PRDX2_MOUSE]	8.08	1	1	1	1
P99029	Peroxiredoxin-5, mitochondrial OS=Mus musculus GN=Prdx5 PE=1 SV=2 - [PRDX5_MOUSE]	3.81	2	1	1	1
O08709	Peroxiredoxin-6 OS=Mus musculus GN=Prdx6 PE=1 SV=3 - [PRDX6_MOUSE]	50	1	9	9	16
Q8VEM8	Phosphate carrier protein, mitochondrial OS=Mus musculus GN=Slc25a3 PE=1 SV=1 - [MPCP_MOUSE]	5.6	1	2	2	3
P70296	Phosphatidylethanolamine-binding protein 1 OS=Mus musculus GN=Pebp1 PE=1 SV=3 - [PEBP1_MOUSE]	6.95	1	1	1	1
P53810	Phosphatidylinositol transfer protein alpha isoform OS=Mus musculus GN=Pitpna PE=1 SV=2 - [PIPNA_MOUSE]	8.49	1	1	1	2
P09411	Phosphoglycerate kinase 1 OS=Mus musculus GN=Pgk1 PE=1 SV=4 - [PGK1_MOUSE]	15.35	3	4	4	8
Q9Z0Y2	Phospholipase A2 OS=Mus musculus GN=Pla2g1b PE=2 SV=1 - [PA21B_MOUSE]	6.85	1	1	1	1
Q3TTY0	Phospholipase B1, membrane-associated OS=Mus musculus GN=Plb1 PE=2 SV=2 - [PLB1_MOUSE]	22.73	1	25	25	62
Q9Z280	Phospholipase D1 OS=Mus musculus GN=Pld1 PE=2 SV=1 - [PLD1_MOUSE]	1.86	1	1	1	4
Q9JJ00	Phospholipid scramblase 1 OS=Mus musculus GN=Plscr1 PE=2 SV=1 - [PLS1_MOUSE]	13.11	2	3	3	9
Q9JIZ9	Phospholipid scramblase 3 OS=Mus musculus GN=Plscr3 PE=1 SV=1 - [PLS3_MOUSE]	2.7	1	1	1	1
Q148W0	Phospholipid-transporting ATPase IC OS=Mus musculus GN=Atp8b1 PE=1 SV=2 - [AT8B1_MOUSE]	2	1	2	2	4
E2JF22	Piezo-type mechanosensitive ion channel component 1 OS=Mus musculus GN=Piezo1 PE=1 SV=1 - [PIEZ1_MOUSE]	0.31	1	1	1	1
Q8VEN2	Placenta-expressed transcript 1 protein OS=Mus musculus GN=Plet1 PE=1 SV=1 - [PLET1_MOUSE]	7.59	1	2	2	2
Q3V0K9	Plastin-1 OS=Mus musculus GN=Pls1 PE=2 SV=1 - [PLSI_MOUSE]	25.87	3	11	11	24
Q08857	Platelet glycoprotein 4 OS=Mus musculus GN=Cd36 PE=1 SV=2 - [CD36_MOUSE]	15.47	1	6	6	13
Q61205	Platelet-activating factor acetylhydrolase IB subunit gamma OS=Mus musculus GN=Pafah1b3 PE=1 SV=1 - [PA1B3_MOUSE]	3.88	1	1	1	1
O70570	Polymeric immunoglobulin receptor OS=Mus musculus GN=Pigr PE=1 SV=1 - [PIGR_MOUSE]	10.89	1	7	7	24
P0CG49	Polyubiquitin-B OS=Mus musculus GN=Ubb PE=2 SV=1 - [UBB_MOUSE]	61.64	6	2	4	18
Q9Z1W8	Potassium-transporting ATPase alpha chain 2 OS=Mus musculus GN=Atp12a PE=1 SV=3 - [AT12A_MOUSE]	29.76	1	21	22	62
P49769	Presenilin-1 OS=Mus musculus GN=Psen1 PE=1 SV=1 - [PSN1_MOUSE]	7.49	2	2	2	7
Q8BM96	Probable G-protein coupled receptor 128 OS=Mus musculus GN=Gpr128 PE=1 SV=2 - [GP128_MOUSE]	12.36	1	6	6	15
O70228	Probable phospholipid-transporting ATPase IIA OS=Mus musculus GN=Atp9a PE=2 SV=3 - [ATP9A_MOUSE]	5.64	2	5	5	8
P62962	Profilin-1 OS=Mus musculus GN=Pfn1 PE=1 SV=2 - [PROF1_MOUSE]	47.86	1	5	5	22
Q9WU78	Programmed cell death 6-interacting protein OS=Mus musculus GN=Pdcd6ip PE=1 SV=3 - [PDC6I_MOUSE]	33.03	2	19	19	56
Q8VE70	Programmed cell death protein 10 OS=Mus musculus GN=Pdcd10 PE=1 SV=1 - [PDC10_MOUSE]	48.58	1	9	9	20
P12815	Programmed cell death protein 6 OS=Mus musculus GN=Pdcd6 PE=1 SV=2 - [PDCD6_MOUSE]	36.13	1	5	5	10
P02816	Prolactin-inducible protein homolog OS=Mus musculus GN=Pip PE=2 SV=3 - [PIP_MOUSE]	8.22	1	1	1	4
Q9D1T5	Proline-rich protein 15 OS=Mus musculus GN=Prr15 PE=2 SV=1 - [PRR15_MOUSE]	37.7	1	2	2	5
O54990	Prominin-1 OS=Mus musculus GN=Prom1 PE=1 SV=1 - [PROM1_MOUSE]	24.91	1	15	15	42
Q9DB60	Prostamide/prostaglandin F synthase OS=Mus musculus GN=Fam213b PE=1 SV=1 - [PGFS_MOUSE]	4.98	1	1	1	2
P57096	Prostate stem cell antigen OS=Mus musculus GN=Psca PE=2 SV=1 - [PSCA_MOUSE]	8.13	1	1	1	4
Q8QZT4	Protein crumbs homolog 3 OS=Mus musculus GN=Crb3 PE=2 SV=1 - [CRUM3_MOUSE]	15.04	1	1	1	1
Q8BG67	Protein EFR3 homolog A OS=Mus musculus GN=Efr3a PE=1 SV=1 - [EFR3A_MOUSE]	2.69	1	1	1	1
Q8QZW3	Protein FAM151A OS=Mus musculus GN=Fam151a PE=2 SV=1 - [F151A_MOUSE]	5.92	1	3	3	7
Q9WVE8	Protein kinase C and casein kinase substrate in neurons protein 2 OS=Mus musculus GN=Pacsin2 PE=1 SV=1 - [PACN2_MOUSE]	1.85	1	1	1	2
P28867	Protein kinase C delta type OS=Mus musculus GN=Prkcd PE=1 SV=3 - [KPCD_MOUSE]	1.78	2	1	1	1
Q8BI08	Protein MAL2 OS=Mus musculus GN=Mal2 PE=1 SV=1 - [MAL2_MOUSE]	6.29	2	1	1	1
Q9D2Q8	Protein S100-A14 OS=Mus musculus GN=S100a14 PE=2 SV=1 - [S10AE_MOUSE]	14.42	1	1	1	2
Q9EPK2	Protein XRP2 OS=Mus musculus GN=Rp2 PE=1 SV=3 - [XRP2_MOUSE]	2.88	1	1	1	2
Q08189	Protein-glutamine gamma-glutamyltransferase E OS=Mus musculus GN=Tgm3 PE=1 SV=2 - [TGM3_MOUSE]	4.18	1	2	2	2
Q8K4D3	Proton-coupled amino acid transporter 1 OS=Mus musculus GN=Slc36a1 PE=2 SV=1 - [S36A1_MOUSE]	6.11	2	2	2	2
P23492	Purine nucleoside phosphorylase OS=Mus musculus GN=Pnp PE=1 SV=2 - [PNPH_MOUSE]	14.19	1	2	2	3
Q68FL4	Putative adenosylhomocysteinase 3 OS=Mus musculus GN=Ahcyl2 PE=1 SV=1 - [SAHH3_MOUSE]	3.92	2	2	2	5
Q8BK48	Pyrethroid hydrolase Ces2e OS=Mus musculus GN=Ces2e PE=1 SV=1 - [EST2E_MOUSE]	2.15	1	1	1	1
P52480	Pyruvate kinase PKM OS=Mus musculus GN=Pkm PE=1 SV=4 - [KPYM_MOUSE]	24.11	3	9	9	17
Q61598	Rab GDP dissociation inhibitor beta OS=Mus musculus GN=Gdi2 PE=1 SV=1 - [GDIB_MOUSE]	41.8	7	13	13	33
Q9D620	Rab11 family-interacting protein 1 OS=Mus musculus GN=Rab11fip1 PE=1 SV=2 - [RFIP1_MOUSE]	3.57	1	1	1	1
Q5SUV1	Radical S-adenosyl methionine domain-containing protein 1, mitochondrial OS=Mus musculus GN=Rsad1 PE=2 SV=1 - [RSAD1_MOUSE]	6.11	1	1	1	1
P63001	Ras-related C3 botulinum toxin substrate 1 OS=Mus musculus GN=Rac1 PE=1 SV=1 - [RAC1_MOUSE]	31.25	12	5	6	10
P61027	Ras-related protein Rab-10 OS=Mus musculus GN=Rab10 PE=1 SV=1 - [RAB10_MOUSE]	16.5	66	1	3	14
P62492	Ras-related protein Rab-11A OS=Mus musculus GN=Rab11a PE=1 SV=3 - [RB11A_MOUSE]	27.78	32	2	5	9
Q91V41	Ras-related protein Rab-14 OS=Mus musculus GN=Rab14 PE=1 SV=3 - [RAB14_MOUSE]	12.09	34	1	2	4
P35292	Ras-related protein Rab-17 OS=Mus musculus GN=Rab17 PE=1 SV=1 - [RAB17_MOUSE]	6.07	1	1	1	3
Q9WTL2	Ras-related protein Rab-25 OS=Mus musculus GN=Rab25 PE=1 SV=2 - [RAB25_MOUSE]	9.39	1	1	1	1
Q9ERI2	Ras-related protein Rab-27A OS=Mus musculus GN=Rab27a PE=1 SV=1 - [RB27A_MOUSE]	14.48	1	2	3	5
Q99P58	Ras-related protein Rab-27B OS=Mus musculus GN=Rab27b PE=1 SV=3 - [RB27B_MOUSE]	9.63	1	1	2	6
P53994	Ras-related protein Rab-2A OS=Mus musculus GN=Rab2a PE=1 SV=1 - [RAB2A_MOUSE]	12.74	7	2	2	7
Q6PHN9	Ras-related protein Rab-35 OS=Mus musculus GN=Rab35 PE=1 SV=1 - [RAB35_MOUSE]	18.41	66	1	3	13
P61021	Ras-related protein Rab-5B OS=Mus musculus GN=Rab5b PE=1 SV=1 - [RAB5B_MOUSE]	23.26	14	2	4	6
P35278	Ras-related protein Rab-5C OS=Mus musculus GN=Rab5c PE=1 SV=2 - [RAB5C_MOUSE]	48.61	14	5	7	16
P51150	Ras-related protein Rab-7a OS=Mus musculus GN=Rab7a PE=1 SV=2 - [RAB7A_MOUSE]	48.31	14	8	8	19
P55258	Ras-related protein Rab-8A OS=Mus musculus GN=Rab8a PE=1 SV=2 - [RAB8A_MOUSE]	30.43	67	3	5	20
P63321	Ras-related protein Ral-A OS=Mus musculus GN=Rala PE=1 SV=1 - [RALA_MOUSE]	34.95	1	2	5	9
Q9JIW9	Ras-related protein Ral-B OS=Mus musculus GN=Ralb PE=2 SV=1 - [RALB_MOUSE]	35.44	1	1	5	6
P62835	Ras-related protein Rap-1A OS=Mus musculus GN=Rap1a PE=2 SV=1 - [RAP1A_MOUSE]	48.37	1	2	6	11
Q99JI6	Ras-related protein Rap-1b OS=Mus musculus GN=Rap1b PE=2 SV=2 - [RAP1B_MOUSE]	34.24	1	1	5	10
P62071	Ras-related protein R-Ras2 OS=Mus musculus GN=Rras2 PE=1 SV=1 - [RRAS2_MOUSE]	13.24	12	2	2	2
Q64455	Receptor-type tyrosine-protein phosphatase eta OS=Mus musculus GN=Ptprj PE=1 SV=2 - [PTPRJ_MOUSE]	7.03	3	7	7	16
P24549	Retinal dehydrogenase 1 OS=Mus musculus GN=Aldh1a1 PE=1 SV=5 - [AL1A1_MOUSE]	7.78	1	3	3	4
Q8BHL4	Retinoic acid-induced protein 3 OS=Mus musculus GN=Gprc5a PE=1 SV=1 - [RAI3_MOUSE]	7.58	1	2	2	10
Q08652	Retinol-binding protein 2 OS=Mus musculus GN=Rbp2 PE=2 SV=2 - [RET2_MOUSE]	6.72	1	1	1	4
Q99PT1	Rho GDP-dissociation inhibitor 1 OS=Mus musculus GN=Arhgdia PE=1 SV=3 - [GDIR1_MOUSE]	29.9	1	4	4	10
Q8K0Q5	Rho GTPase-activating protein 18 OS=Mus musculus GN=Arhgap18 PE=2 SV=1 - [RHG18_MOUSE]	3.17	1	2	2	2
P84096	Rho-related GTP-binding protein RhoG OS=Mus musculus GN=Rhog PE=2 SV=1 - [RHOG_MOUSE]	46.07	8	5	6	10
644269209	ROSEINA2194_00705 ABC-type multidrug transport system, ATPase and permease components [Roseburia inulinivorans DSM 16841 R_inulinivorans-1.0.1_Cont39.1: NZ_ACFY01000031]	1.17	1	1	1	1
644269246	ROSEINA2194_00743 hypothetical protein [Roseburia inulinivorans DSM 16841 R_inulinivorans-1.0.1_Cont42.1: NZ_ACFY01000033]	2.46	1	1	1	1
644272933	ROSEINA2194_04432 LysM domain. [Roseburia inulinivorans DSM 16841 R_inulinivorans-1.0.1_Cont597.1: NZ_ACFY01000176]	6.88	1	1	1	1
Q2TJ95	R-spondin-3 OS=Mus musculus GN=Rspo3 PE=1 SV=2 - [RSPO3_MOUSE]	10.11	1	1	1	1
Q6UGQ3	Secretoglobin family 2B member 2 OS=Mus musculus GN=Scgb2b2 PE=2 SV=1 - [SG2B2_MOUSE]	24.56	1	2	2	3
P17563	Selenium-binding protein 1 OS=Mus musculus GN=Selenbp1 PE=1 SV=2 - [SBP1_MOUSE]	51.06	3	18	18	48
Q64105	Sepiapterin reductase OS=Mus musculus GN=Spr PE=1 SV=1 - [SPRE_MOUSE]	5.75	1	1	1	1
Q8K0E7	Serine incorporator 2 OS=Mus musculus GN=Serinc2 PE=2 SV=1 - [SERC2_MOUSE]	6	1	1	1	1
Q9QYZ9	Serine protease 30 OS=Mus musculus GN=Prss30 PE=2 SV=2 - [PRS30_MOUSE]	21.29	1	4	4	10
P07759	Serine protease inhibitor A3K OS=Mus musculus GN=Serpina3k PE=1 SV=2 - [SPA3K_MOUSE]	26.79	6	8	8	19
O55098	Serine/threonine-protein kinase 10 OS=Mus musculus GN=Stk10 PE=1 SV=2 - [STK10_MOUSE]	1.24	2	1	1	1
Q9Z2W1	Serine/threonine-protein kinase 25 OS=Mus musculus GN=Stk25 PE=1 SV=2 - [STK25_MOUSE]	12.91	1	2	5	18
Q99JT2	Serine/threonine-protein kinase MST4 OS=Mus musculus GN=Mst4 PE=2 SV=1 - [MST4_MOUSE]	12.98	2	1	4	13
Q8BYC6	Serine/threonine-protein kinase TAO3 OS=Mus musculus GN=Taok3 PE=1 SV=2 - [TAOK3_MOUSE]	2.56	1	2	2	2
P62137	Serine/threonine-protein phosphatase PP1-alpha catalytic subunit OS=Mus musculus GN=Ppp1ca PE=1 SV=1 - [PP1A_MOUSE]	15.15	6	2	4	6
P62141	Serine/threonine-protein phosphatase PP1-beta catalytic subunit OS=Mus musculus GN=Ppp1cb PE=1 SV=3 - [PP1B_MOUSE]	15.9	23	2	4	6
Q60854	Serpin B6 OS=Mus musculus GN=Serpinb6 PE=1 SV=1 - [SPB6_MOUSE]	30.42	1	8	8	21
Q9JK88	Serpin I2 OS=Mus musculus GN=Serpini2 PE=2 SV=1 - [SPI2_MOUSE]	7.16	1	2	3	6
P07724	Serum albumin OS=Mus musculus GN=Alb PE=1 SV=3 - [ALBU_MOUSE]	1.97	1	1	1	4
Q9R0P3	S-formylglutathione hydrolase OS=Mus musculus GN=Esd PE=1 SV=1 - [ESTD_MOUSE]	15.96	1	2	2	5
Q8CIF6	SID1 transmembrane family member 2 OS=Mus musculus GN=Sidt2 PE=1 SV=1 - [SIDT2_MOUSE]	1.08	1	1	1	1
Q9JJF9	Signal peptide peptidase-like 2A OS=Mus musculus GN=Sppl2a PE=1 SV=2 - [SPP2A_MOUSE]	5.54	1	1	1	1
Q0VG18	Small integral membrane protein 24 OS=Mus musculus GN=Smim24 PE=2 SV=1 - [SIM24_MOUSE]	37.5	1	7	7	21
Q3UZP4	Small VCP/p97-interacting protein OS=Mus musculus GN=Svip PE=2 SV=1 - [SVIP_MOUSE]	14.29	1	1	1	1
Q9JMA9	Sodium- and chloride-dependent neutral and basic amino acid transporter B(0+) OS=Mus musculus GN=Slc6a14 PE=2 SV=1 - [S6A14_MOUSE]	10.5	1	6	6	23
Q8VDB9	Sodium- and chloride-dependent transporter XTRP3A OS=Mus musculus GN=Slc6a20a PE=2 SV=1 - [S620A_MOUSE]	3.04	2	2	2	3
Q8C3K6	Sodium/glucose cotransporter 1 OS=Mus musculus GN=Slc5a1 PE=2 SV=1 - [SC5A1_MOUSE]	23.16	1	13	13	50
Q8K0E3	Sodium/myo-inositol cotransporter 2 OS=Mus musculus GN=Slc5a11 PE=2 SV=1 - [SC5AB_MOUSE]	9.81	1	5	5	16
O88627	Sodium/nucleoside cotransporter 2 OS=Mus musculus GN=Slc28a2 PE=2 SV=2 - [S28A2_MOUSE]	3.64	1	2	2	3
Q8VDN2	Sodium/potassium-transporting ATPase subunit alpha-1 OS=Mus musculus GN=Atp1a1 PE=1 SV=1 - [AT1A1_MOUSE]	24.54	7	17	18	53
P14094	Sodium/potassium-transporting ATPase subunit beta-1 OS=Mus musculus GN=Atp1b1 PE=1 SV=1 - [AT1B1_MOUSE]	23.68	1	7	7	22
Q8BYF6	Sodium-coupled monocarboxylate transporter 1 OS=Mus musculus GN=Slc5a8 PE=1 SV=1 - [SC5A8_MOUSE]	11.13	2	4	4	12
Q49B93	Sodium-coupled monocarboxylate transporter 2 OS=Mus musculus GN=Slc5a12 PE=1 SV=1 - [SC5AC_MOUSE]	6.14	1	3	3	6
Q5U4D8	Sodium-dependent multivitamin transporter OS=Mus musculus GN=Slc5a6 PE=1 SV=2 - [SC5A6_MOUSE]	2.05	1	1	1	2
Q9D687	Sodium-dependent neutral amino acid transporter B(0)AT1 OS=Mus musculus GN=Slc6a19 PE=1 SV=1 - [S6A19_MOUSE]	11.2	1	6	6	29
Q9DBP0	Sodium-dependent phosphate transport protein 2B OS=Mus musculus GN=Slc34a2 PE=2 SV=1 - [NPT2B_MOUSE]	15.49	1	8	8	17
Q9JHI4	Solute carrier family 13 member 1 OS=Mus musculus GN=Slc13a1 PE=2 SV=2 - [S13A1_MOUSE]	3.2	1	1	1	4
Q9ES88	Solute carrier family 13 member 2 OS=Mus musculus GN=Slc13a2 PE=2 SV=1 - [S13A2_MOUSE]	10.07	1	6	6	15
Q9JIP7	Solute carrier family 15 member 1 OS=Mus musculus GN=Slc15a1 PE=1 SV=2 - [S15A1_MOUSE]	17.63	4	11	11	53
P17809	Solute carrier family 2, facilitated glucose transporter member 1 OS=Mus musculus GN=Slc2a1 PE=1 SV=4 - [GTR1_MOUSE]	1.63	1	1	1	2
Q9WV38	Solute carrier family 2, facilitated glucose transporter member 5 OS=Mus musculus GN=Slc2a5 PE=1 SV=2 - [GTR5_MOUSE]	2.4	1	1	1	5
Q9Z306	Solute carrier family 22 member 4 OS=Mus musculus GN=Slc22a4 PE=1 SV=1 - [S22A4_MOUSE]	1.45	1	1	1	1
Q9Z0E8	Solute carrier family 22 member 5 OS=Mus musculus GN=Slc22a5 PE=1 SV=1 - [S22A5_MOUSE]	2.15	2	1	1	1
Q8CIW6	Solute carrier family 26 member 6 OS=Mus musculus GN=Slc26a6 PE=1 SV=2 - [S26A6_MOUSE]	6.73	1	3	3	12
Q7TML3	Solute carrier family 35 member F2 OS=Mus musculus GN=Slc35f2 PE=2 SV=2 - [S35F2_MOUSE]	6.13	1	1	1	1
Q9D6X5	Solute carrier family 52, riboflavin transporter, member 3 OS=Mus musculus GN=Slc52a3 PE=2 SV=3 - [S52A3_MOUSE]	5.43	1	2	2	8
Q6P069	Sorcin OS=Mus musculus GN=Sri PE=1 SV=1 - [SORCN_MOUSE]	20.2	1	4	4	5
Q9WU81	Sugar phosphate exchanger 2 OS=Mus musculus GN=Slc37a2 PE=1 SV=1 - [SPX2_MOUSE]	12.38	1	5	5	15
Q62273	Sulfate transporter OS=Mus musculus GN=Slc26a2 PE=2 SV=1 - [S26A2_MOUSE]	5.28	1	3	3	7
Q61207	Sulfated glycoprotein 1 OS=Mus musculus GN=Psap PE=1 SV=2 - [SAP_MOUSE]	10.05	1	5	5	8
Q9QWG7	Sulfotransferase family cytosolic 1B member 1 OS=Mus musculus GN=Sult1b1 PE=2 SV=2 - [ST1B1_MOUSE]	13.38	1	3	3	7
P08228	Superoxide dismutase [Cu-Zn] OS=Mus musculus GN=Sod1 PE=1 SV=2 - [SODC_MOUSE]	14.94	2	2	2	2
Q9DBX3	Sushi domain-containing protein 2 OS=Mus musculus GN=Susd2 PE=1 SV=1 - [SUSD2_MOUSE]	16.71	1	9	9	28
Q62465	Synaptic vesicle membrane protein VAT-1 homolog OS=Mus musculus GN=Vat1 PE=1 SV=3 - [VAT1_MOUSE]	6.4	1	1	1	2
Q9CQW1	Synaptobrevin homolog YKT6 OS=Mus musculus GN=Ykt6 PE=2 SV=1 - [YKT6_MOUSE]	15.15	1	2	2	2
O55101	Synaptogyrin-2 OS=Mus musculus GN=Syngr2 PE=2 SV=1 - [SNG2_MOUSE]	4.46	1	1	1	2
O09044	Synaptosomal-associated protein 23 OS=Mus musculus GN=Snap23 PE=1 SV=1 - [SNP23_MOUSE]	35.24	2	5	5	18
Q9R0Q1	Synaptotagmin-like protein 4 OS=Mus musculus GN=Sytl4 PE=1 SV=1 - [SYTL4_MOUSE]	1.34	1	1	1	1
Q64704	Syntaxin-3 OS=Mus musculus GN=Stx3 PE=2 SV=1 - [STX3_MOUSE]	7.61	1	2	2	4
O70439	Syntaxin-7 OS=Mus musculus GN=Stx7 PE=1 SV=3 - [STX7_MOUSE]	14.94	1	3	3	6
Q64324	Syntaxin-binding protein 2 OS=Mus musculus GN=Stxbp2 PE=2 SV=1 - [STXB2_MOUSE]	11.13	2	4	4	8
O08992	Syntenin-1 OS=Mus musculus GN=Sdcbp PE=1 SV=1 - [SDCB1_MOUSE]	7.69	1	1	1	5
Q99JZ0	Syntenin-2 OS=Mus musculus GN=Sdcbp2 PE=2 SV=1 - [SDCB2_MOUSE]	32.19	1	5	5	23
Q9DBG9	Tax1-binding protein 3 OS=Mus musculus GN=Tax1bp3 PE=1 SV=1 - [TX1B3_MOUSE]	13.71	1	1	1	2
Q8R3G9	Tetraspanin-8 OS=Mus musculus GN=Tspan8 PE=2 SV=1 - [TSN8_MOUSE]	27.23	1	5	5	16
A3KMP2	Tetratricopeptide repeat protein 38 OS=Mus musculus GN=Ttc38 PE=2 SV=2 - [TTC38_MOUSE]	1.94	1	1	1	1
P10639	Thioredoxin OS=Mus musculus GN=Txn PE=1 SV=3 - [THIO_MOUSE]	31.43	1	3	3	6
Q9JMH6	Thioredoxin reductase 1, cytoplasmic OS=Mus musculus GN=Txnrd1 PE=1 SV=3 - [TRXR1_MOUSE]	6.36	1	2	2	4
Q923U0	TOM1-like protein 1 OS=Mus musculus GN=Tom1l1 PE=1 SV=1 - [TM1L1_MOUSE]	2.74	1	1	1	2
P97303	Transcription regulator protein BACH2 OS=Mus musculus GN=Bach2 PE=1 SV=3 - [BACH2_MOUSE]	3.34	1	1	1	1
Q9QUI0	Transforming protein RhoA OS=Mus musculus GN=Rhoa PE=1 SV=1 - [RHOA_MOUSE]	51.3	14	7	7	19
Q9WVA4	Transgelin-2 OS=Mus musculus GN=Tagln2 PE=1 SV=4 - [TAGL2_MOUSE]	17.09	1	3	3	5
P40142	Transketolase OS=Mus musculus GN=Tkt PE=1 SV=1 - [TKT_MOUSE]	5.94	1	2	2	4
Q9CQY8	Transmembrane 4 L6 family member 20 OS=Mus musculus GN=Tm4sf20 PE=2 SV=1 - [T4S20_MOUSE]	9.73	1	2	2	3
Q9D7L8	Transmembrane and immunoglobulin domain-containing protein 1 OS=Mus musculus GN=Tmigd1 PE=2 SV=1 - [TMIG1_MOUSE]	14.94	1	4	4	16
Q7TQ65	Transmembrane channel-like protein 4 OS=Mus musculus GN=Tmc4 PE=2 SV=2 - [TMC4_MOUSE]	15.99	1	8	8	21
Q32NZ6	Transmembrane channel-like protein 5 OS=Mus musculus GN=Tmc5 PE=2 SV=1 - [TMC5_MOUSE]	24.3	1	16	16	43
Q9JIQ8	Transmembrane protease serine 2 OS=Mus musculus GN=Tmprss2 PE=2 SV=3 - [TMPS2_MOUSE]	7.55	1	2	2	7
Q8VCA5	Transmembrane protease serine 4 OS=Mus musculus GN=Tmprss4 PE=2 SV=1 - [TMPS4_MOUSE]	2.76	1	1	1	1
P52875	Transmembrane protein 165 OS=Mus musculus GN=Tmem165 PE=2 SV=2 - [TM165_MOUSE]	3.41	2	1	1	1
A2ARJ3	Transmembrane protein 236 OS=Mus musculus GN=Tmem236 PE=3 SV=1 - [TM236_MOUSE]	16.86	1	3	3	11
Q9CR67	Transmembrane protein 33 OS=Mus musculus GN=Tmem33 PE=2 SV=1 - [TMM33_MOUSE]	4.86	1	1	1	1
Q8VCZ2	Transmembrane protein 45B OS=Mus musculus GN=Tmem45b PE=2 SV=1 - [TM45B_MOUSE]	3.24	1	1	1	2
Q03404	Trefoil factor 2 OS=Mus musculus GN=Tff2 PE=2 SV=2 - [TFF2_MOUSE]	11.63	1	1	1	1
Q62395	Trefoil factor 3 OS=Mus musculus GN=Tff3 PE=1 SV=2 - [TFF3_MOUSE]	19.75	1	1	1	1
Q9JLT2	Trehalase OS=Mus musculus GN=Treh PE=2 SV=1 - [TREA_MOUSE]	32.99	1	13	13	42
P17751	Triosephosphate isomerase OS=Mus musculus GN=Tpi1 PE=1 SV=4 - [TPIS_MOUSE]	9.36	3	2	2	4
Q9ERD7	Tubulin beta-3 chain OS=Mus musculus GN=Tubb3 PE=1 SV=1 - [TBB3_MOUSE]	3.78	1	1	1	1
P99024	Tubulin beta-5 chain OS=Mus musculus GN=Tubb5 PE=1 SV=1 - [TBB5_MOUSE]	2.03	3	1	1	1
Q91YR1	Twinfilin-1 OS=Mus musculus GN=Twf1 PE=1 SV=2 - [TWF1_MOUSE]	2.57	1	1	1	2
Q922K9	Tyrosine-protein kinase FRK OS=Mus musculus GN=Frk PE=1 SV=3 - [FRK_MOUSE]	36.52	12	15	16	26
P25911	Tyrosine-protein kinase Lyn OS=Mus musculus GN=Lyn PE=1 SV=4 - [LYN_MOUSE]	8.01	91	2	4	5
Q04736	Tyrosine-protein kinase Yes OS=Mus musculus GN=Yes1 PE=1 SV=3 - [YES_MOUSE]	7.21	94	1	4	5
P61089	Ubiquitin-conjugating enzyme E2 N OS=Mus musculus GN=Ube2n PE=1 SV=1 - [UBE2N_MOUSE]	7.24	1	1	1	1
Q9D2M8	Ubiquitin-conjugating enzyme E2 variant 2 OS=Mus musculus GN=Ube2v2 PE=2 SV=4 - [UB2V2_MOUSE]	4.83	3	1	1	2
Q9Z2M6	Ubiquitin-like protein 3 OS=Mus musculus GN=Ubl3 PE=1 SV=1 - [UBL3_MOUSE]	20.51	1	2	2	2
O70475	UDP-glucose 6-dehydrogenase OS=Mus musculus GN=Ugdh PE=1 SV=1 - [UGDH_MOUSE]	20.89	10	7	7	7
Q6ZQM8	UDP-glucuronosyltransferase 1-7C OS=Mus musculus GN=Ugt1a7c PE=2 SV=1 - [UD17C_MOUSE]	3.01	1	1	1	1
Q9DBP5	UMP-CMP kinase OS=Mus musculus GN=Cmpk1 PE=1 SV=1 - [KCY_MOUSE]	21.43	8	4	4	5
Q9Z1R4	Uncharacterized protein C6orf47 homolog OS=Mus musculus GN=D17h6s53e PE=2 SV=1 - [CF047_MOUSE]	3.07	1	1	1	1
O88329	Unconventional myosin-Ia OS=Mus musculus GN=Myo1a PE=2 SV=2 - [MYO1A_MOUSE]	35.76	3	32	32	134
Q5SYD0	Unconventional myosin-Id OS=Mus musculus GN=Myo1d PE=1 SV=1 - [MYO1D_MOUSE]	28.43	6	24	24	50
E9Q634	Unconventional myosin-Ie OS=Mus musculus GN=Myo1e PE=1 SV=1 - [MYO1E_MOUSE]	1.08	1	1	1	1
Q99MZ6	Unconventional myosin-VIIb OS=Mus musculus GN=Myo7b PE=1 SV=3 - [MYO7B_MOUSE]	34.45	3	62	62	159
Q8C6C9	UPF0762 protein C6orf58 homolog OS=Mus musculus PE=2 SV=2 - [CF058_MOUSE]	32.34	1	6	6	45
Q8R307	Vacuolar protein sorting-associated protein 18 homolog OS=Mus musculus GN=Vps18 PE=1 SV=2 - [VPS18_MOUSE]	0.92	1	1	1	1
Q8R0J7	Vacuolar protein sorting-associated protein 37B OS=Mus musculus GN=Vps37b PE=2 SV=1 - [VP37B_MOUSE]	9.12	1	1	1	1
Q8R105	Vacuolar protein sorting-associated protein 37C OS=Mus musculus GN=Vps37c PE=2 SV=1 - [VP37C_MOUSE]	9.09	1	2	2	2
O70404	Vesicle-associated membrane protein 8 OS=Mus musculus GN=Vamp8 PE=1 SV=1 - [VAMP8_MOUSE]	13.86	1	1	1	2
Q62468	Villin-1 OS=Mus musculus GN=Vil1 PE=1 SV=3 - [VILI_MOUSE]	41.11	1	27	27	67
Q60932	Voltage-dependent anion-selective channel protein 1 OS=Mus musculus GN=Vdac1 PE=1 SV=3 - [VDAC1_MOUSE]	49.66	2	10	11	26
Q60930	Voltage-dependent anion-selective channel protein 2 OS=Mus musculus GN=Vdac2 PE=1 SV=2 - [VDAC2_MOUSE]	16.95	1	1	4	11
Q60931	Voltage-dependent anion-selective channel protein 3 OS=Mus musculus GN=Vdac3 PE=1 SV=1 - [VDAC3_MOUSE]	19.08	1	3	4	15
Q99KC8	von Willebrand factor A domain-containing protein 5A OS=Mus musculus GN=Vwa5a PE=1 SV=2 - [VMA5A_MOUSE]	1.01	1	1	1	2
P63082	V-type proton ATPase 16 kDa proteolipid subunit OS=Mus musculus GN=Atp6v0c PE=2 SV=1 - [VATL_MOUSE]	11.61	1	1	1	2
O88342	WD repeat-containing protein 1 OS=Mus musculus GN=Wdr1 PE=1 SV=3 - [WDR1_MOUSE]	7.1	2	3	3	3
Q6P1B1	Xaa-Pro aminopeptidase 1 OS=Mus musculus GN=Xpnpep1 PE=2 SV=1 - [XPP1_MOUSE]	2.73	1	1	1	3
Q11136	Xaa-Pro dipeptidase OS=Mus musculus GN=Pepd PE=2 SV=3 - [PEPD_MOUSE]	9.53	1	4	4	9
Q78IQ7	Zinc transporter ZIP4 OS=Mus musculus GN=Slc39a4 PE=1 SV=1 - [S39A4_MOUSE]	11.06	1	4	4	8
Q8K0C5	Zymogen granule membrane protein 16 OS=Mus musculus GN=Zg16 PE=2 SV=1 - [ZG16_MOUSE]	73.05	1	9	9	98
