# Supplementary material for: A Method for Isolation and Proteomic Analysis of Outer Membrane Vesicles from Fecal Samples by LC-MS/MS
Source: J Proteomics Bioinform. Author manuscript; Available in PMC 2020 Mar 18. (PMC6497448; doi:10.4172/0974-276X.1000494)
Supplement: Suppl table 1 [file NIHMS1020350-supplement-Suppl_table_1.xlsx]

## Sheet: Sheet1
Accession	Description	0.22 µm/0.45 µm
BACCAC_01286	succinate dehydrogenase flavoprotein subunit [Bacteroides caccae ATCC 43185]	0.478
P04054	Phospholipase A2 OS=Homo sapiens OX=9606 GN=PLA2G1B PE=1 SV=3	0.54
BACOVA_00800	OmpA family protein [Bacteroides ovatus ATCC 8483]	0.553
P01591	Immunoglobulin J chain OS=Homo sapiens OX=9606 GN=JCHAIN PE=1 SV=4	0.554
P10153	Non-secretory ribonuclease OS=Homo sapiens OX=9606 GN=RNASE2 PE=1 SV=2	0.594
CUU_1771	carbohydrate binding domain protein [Bacteroides vulgatus PC510]	0.602
Q9BYE9	Cadherin-related family member 2 OS=Homo sapiens OX=9606 GN=CDHR2 PE=1 SV=2	0.613
BACCAC_00792	ATP synthase F0, C subunit [Bacteroides caccae ATCC 43185]	0.621
BACOVA_02124	tetratricopeptide repeat protein [Bacteroides ovatus ATCC 8483]	0.623
BSIG_0573	SusC/RagA family TonB-linked outer membrane protein [Bacteroides sp. 1_1_6]	0.626
P62736	Actin, aortic smooth muscle OS=Homo sapiens OX=9606 GN=ACTA2 PE=1 SV=1	0.636
HMPREF1033_02363	hypothetical protein [Tannerella sp. 6_1_58FAA_CT1]	0.656
HMPREF9007_01482	hypothetical protein [Bacteroides sp. 1_1_14]	0.658
BACDOR_00582	SusD family protein [Bacteroides dorei DSM 17855]	0.674
P60709	Actin, cytoplasmic 1 OS=Homo sapiens OX=9606 GN=ACTB PE=1 SV=1	0.687
BSCG_00667	OmpA family protein [Bacteroides sp. 2_2_4]	0.697
A0A087WW87	Immunoglobulin kappa variable 2-40 OS=Homo sapiens OX=9606 GN=IGKV2-40 PE=3 SV=2	0.702
HMPREF0101_00951	D-phosphoglycerate dehydrogenase [Bacteroides sp. 2_1_16]	0.706
P06312	Immunoglobulin kappa variable 4-1 OS=Homo sapiens OX=9606 GN=IGKV4-1 PE=1 SV=1	0.706
BSBG_03485	succinate dehydrogenase flavoprotein subunit [Bacteroides sp. 9_1_42FAA]	0.712
BACCAC_03735	glutamate dehydrogenase, NAD-specific [Bacteroides caccae ATCC 43185]	0.721
BACCELL_05560	NAD(P)-specific glutamate dehydrogenase [Bacteroides cellulosilyticus DSM 14838]	0.727
Q9UGM3-9	Isoform 9 of Deleted in malignant brain tumors 1 protein OS=Homo sapiens OX=9606 GN=DMBT1	0.731
HMPREF0127_02641	hypothetical protein [Bacteroides sp. 1_1_30]	0.734
HMPREF0995_04125	hypothetical protein [Lachnospiraceae bacterium 7_1_58FAA]	0.736
HMPREF0178_03888	hypothetical protein [Bilophila sp. 4_1_30]	0.737
BACEGG_01901	SusD family protein [Bacteroides eggerthii DSM 20697]	0.739
P05976	Myosin light chain 1/3, skeletal muscle isoform OS=Homo sapiens OX=9606 GN=MYL1 PE=2 SV=3	0.74
BACFIN_06338	transporter, MotA/TolQ/ExbB proton channel family protein [Bacteroides finegoldii DSM 17565]	0.741
P08217	Chymotrypsin-like elastase family member 2A OS=Homo sapiens OX=9606 GN=CELA2A PE=1 SV=1	0.746
BACUNI_00323	glycosyl hydrolase, family 31 [Bacteroides uniformis ATCC 8492]	0.747
P13805	Troponin T, slow skeletal muscle OS=Homo sapiens OX=9606 GN=TNNT1 PE=1 SV=4	0.748
P06731	Carcinoembryonic antigen-related cell adhesion molecule 5 OS=Homo sapiens OX=9606 GN=CEACAM5 PE=1 SV=3	0.752
BACDOR_01318	hypothetical protein [Bacteroides dorei DSM 17855]	0.752
HMPREF1033_01518	hypothetical protein [Tannerella sp. 6_1_58FAA_CT1]	0.753
P11217	Glycogen phosphorylase, muscle form OS=Homo sapiens OX=9606 GN=PYGM PE=1 SV=6	0.756
HMPREF9007_04896	outer membrane protein [Bacteroides sp. 1_1_14]	0.759
HMPREF0102_03165	outer membrane insertion signal domain protein [Bacteroides sp. 2_1_22]	0.761
BACDOR_02259	SusD family protein [Bacteroides dorei DSM 17855]	0.767
BACINT_04302	glyceraldehyde-3-phosphate dehydrogenase, type I [Bacteroides intestinalis DSM 17393]	0.768
HMPREF0866_01440	hypothetical protein [Ruminococcaceae bacterium D16]	0.77
HMPREF1004_00842	flagellar hook-length control protein [Ralstonia sp. 5_7_47FAA]	0.772
P62805	Histone H4 OS=Homo sapiens OX=9606 GN=HIST1H4A PE=1 SV=2	0.772
HMPREF0127_02642	hypothetical protein [Bacteroides sp. 1_1_30]	0.772
HMPREF0969_02399	Beta galactosidase small chain [Bacteroides sp. D20]	0.773
BSIG_0953	hypothetical protein [Bacteroides sp. 1_1_6]	0.774
Q8WZ42-12	Isoform 12 of Titin OS=Homo sapiens OX=9606 GN=TTN	0.779
O60844	Zymogen granule membrane protein 16 OS=Homo sapiens OX=9606 GN=ZG16 PE=1 SV=2	0.779
BLAHAN_05054	glutamate formimidoyltransferase [Blautia hansenii DSM 20583]	0.783
P24158	Myeloblastin OS=Homo sapiens OX=9606 GN=PRTN3 PE=1 SV=3	0.785
P35237	Serpin B6 OS=Homo sapiens OX=9606 GN=SERPINB6 PE=1 SV=3	0.787
ROI_07180	Flagellin and related hook-associated proteins [Roseburia intestinalis M50/1]	0.792
FPR_06360	TAT (twin-arginine translocation) pathway signal sequence. [Faecalibacterium prausnitzii SL3/3]	0.793
BSEG_03497	hypothetical protein [Bacteroides dorei 5_1_36/D4]	0.795
PARMER_03319	hypothetical protein [Parabacteroides merdae ATCC 43184]	0.796
P56470	Galectin-4 OS=Homo sapiens OX=9606 GN=LGALS4 PE=1 SV=1	0.797
P48052	Carboxypeptidase A2 OS=Homo sapiens OX=9606 GN=CPA2 PE=1 SV=3	0.799
BACDOR_01777	hypothetical protein [Bacteroides dorei DSM 17855]	0.8
P05164-3	Isoform H7 of Myeloperoxidase OS=Homo sapiens OX=9606 GN=MPO	0.804
HMPREF0127_02280	hypothetical protein [Bacteroides sp. 1_1_30]	0.806
BSCG_00520	TonB-linked outer membrane protein, SusC/RagA family [Bacteroides sp. 2_2_4]	0.807
BSFG_03408	hypothetical protein [Bacteroides sp. 4_3_47FAA]	0.808
CUU_1214	ATP synthase F0, C subunit [Bacteroides vulgatus PC510]	0.809
BSGG_2013	hypothetical protein [Bacteroides sp. D2]	0.811
BSFG_01728	Beta galactosidase small chain [Bacteroides sp. 4_3_47FAA]	0.813
HMPREF1007_00912	hypothetical protein [Bacteroides sp. 4_1_36]	0.813
HMPREF1214_01214	hypothetical protein [Bacteroides sp. HPS0048]	0.815
BSEG_02571	glutamate dehydrogenase, NAD-specific [Bacteroides dorei 5_1_36/D4]	0.817
HMPREF9011_03593	outer membrane protein [Bacteroides sp. 3_1_40A]	0.818
HMPREF9007_01339	outer membrane porin F [Bacteroides sp. 1_1_14]	0.822
PARMER_03370	hypothetical protein [Parabacteroides merdae ATCC 43184]	0.825
BSGG_2302	hypothetical protein [Bacteroides sp. D2]	0.826
HMPREF1033_01491	hypothetical protein [Tannerella sp. 6_1_58FAA_CT1]	0.826
FPR_20690	hypothetical protein [Faecalibacterium prausnitzii SL3/3]	0.828
BSEG_04334	hypothetical protein [Bacteroides dorei 5_1_36/D4]	0.829
HMPREF1007_00812	hypothetical protein [Bacteroides sp. 4_1_36]	0.832
P01700	Immunoglobulin lambda variable 1-47 OS=Homo sapiens OX=9606 GN=IGLV1-47 PE=1 SV=2	0.834
HMPREF1017_02852	hypothetical protein [Bacteroides ovatus 3_8_47FAA]	0.835
BACDOR_00149	TonB-linked outer membrane protein, SusC/RagA family [Bacteroides dorei DSM 17855]	0.836
BACUNI_03596	SusD family protein [Bacteroides uniformis ATCC 8492]	0.838
HMPREF9007_00004	outer membrane protein [Bacteroides sp. 1_1_14]	0.839
BACDOR_02134	hypothetical protein [Bacteroides dorei DSM 17855]	0.843
P02768	Serum albumin OS=Homo sapiens OX=9606 GN=ALB PE=1 SV=2	0.844
CW3_3130	putative lipoprotein [Bacteroides xylanisolvens SD CC 1b]	0.845
BACCAC_01035	LemA family protein [Bacteroides caccae ATCC 43185]	0.846
BSFG_03407	hypothetical protein [Bacteroides sp. 4_3_47FAA]	0.848
HMPREF1214_00930	hypothetical protein [Bacteroides sp. HPS0048]	0.848
PARMER_00125	putative phage prohead protease, HK97 family [Parabacteroides merdae ATCC 43184]	0.851
HMPREF1033_02361	SusC/RagA family TonB-linked outer membrane protein [Tannerella sp. 6_1_58FAA_CT1]	0.851
RBR_04300	Glycosidases [Ruminococcus bromii L2-63]	0.852
P0DOX8	Immunoglobulin lambda-1 light chain OS=Homo sapiens OX=9606 PE=1 SV=1	0.852
HMPREF0105_1758	SusD family protein [Bacteroides sp. 3_1_33FAA]	0.852
P15085	Carboxypeptidase A1 OS=Homo sapiens OX=9606 GN=CPA1 PE=1 SV=2	0.854
HMPREF0104_04236	outer membrane protein [Bacteroides sp. 3_1_19]	0.854
P15086	Carboxypeptidase B OS=Homo sapiens OX=9606 GN=CPB1 PE=1 SV=4	0.855
Q5VXT5	Synaptophysin-like protein 2 OS=Homo sapiens OX=9606 GN=SYPL2 PE=2 SV=1	0.862
HMPREF0127_02644	hypothetical protein [Bacteroides sp. 1_1_30]	0.863
BSEG_00700	SusD family protein [Bacteroides dorei 5_1_36/D4]	0.866
BACDOR_00046	TonB-linked outer membrane protein, SusC/RagA family [Bacteroides dorei DSM 17855]	0.866
BLAHAN_06728	cell wall-binding repeat protein [Blautia hansenii DSM 20583]	0.87
BSEG_01177	hypothetical protein [Bacteroides dorei 5_1_36/D4]	0.87
P01824	Immunoglobulin heavy variable 4-39 OS=Homo sapiens OX=9606 GN=IGHV4-39 PE=1 SV=2	0.87
CUU_2040	putative lipoprotein [Bacteroides vulgatus PC510]	0.87
BSCG_05133	TonB-linked outer membrane protein, SusC/RagA family [Bacteroides sp. 2_2_4]	0.87
BXY_29270	TonB-dependent Receptor Plug Domain. [Bacteroides xylanisolvens XB1A]	0.871
HMPREF0127_02643	hypothetical protein [Bacteroides sp. 1_1_30]	0.873
BXY_02160	hypothetical protein [Bacteroides xylanisolvens XB1A]	0.873
BSEG_02739	SusD family protein [Bacteroides dorei 5_1_36/D4]	0.873
Q6UWV6	Ectonucleotide pyrophosphatase/phosphodiesterase family member 7 OS=Homo sapiens OX=9606 GN=ENPP7 PE=1 SV=3	0.876
HMPREF0995_01365	hypothetical protein [Lachnospiraceae bacterium 7_1_58FAA]	0.876
Q13642	Four and a half LIM domains protein 1 OS=Homo sapiens OX=9606 GN=FHL1 PE=1 SV=4	0.877
PARMER_04052	SusD family protein [Parabacteroides merdae ATCC 43184]	0.877
BSEG_03767	TonB-linked outer membrane protein, SusC/RagA family [Bacteroides dorei 5_1_36/D4]	0.877
HMPREF0127_02640	hypothetical protein [Bacteroides sp. 1_1_30]	0.878
P0DOY2	Immunoglobulin lambda constant 2 OS=Homo sapiens OX=9606 GN=IGLC2 PE=1 SV=1	0.879
EUR_04300	Flagellin and related hook-associated proteins [Eubacterium rectale DSM 17629]	0.881
Q8NFJ5	Retinoic acid-induced protein 3 OS=Homo sapiens OX=9606 GN=GPRC5A PE=1 SV=2	0.881
HMPREF1007_01919	TonB-dependent Receptor Plug domain-containing protein [Bacteroides sp. 4_1_36]	0.881
Q9NR71	Neutral ceramidase OS=Homo sapiens OX=9606 GN=ASAH2 PE=1 SV=2	0.882
Q9Y6R7	IgGFc-binding protein OS=Homo sapiens OX=9606 GN=FCGBP PE=1 SV=3	0.883
BSCG_01531	TonB-linked outer membrane protein, SusC/RagA family [Bacteroides sp. 2_2_4]	0.885
BSFG_03252	hypothetical protein [Bacteroides sp. 4_3_47FAA]	0.886
BSFG_04480	SusD family protein [Bacteroides sp. 4_3_47FAA]	0.89
BSFG_04479	TonB-linked outer membrane protein, SusC/RagA family [Bacteroides sp. 4_3_47FAA]	0.893
HMPREF9007_00005	conserved hypothetical protein [Bacteroides sp. 1_1_14]	0.896
BSCG_03639	TonB-linked outer membrane protein, SusC/RagA family [Bacteroides sp. 2_2_4]	0.899
BSEG_01949	TonB-linked outer membrane protein, SusC/RagA family [Bacteroides dorei 5_1_36/D4]	0.9
BACOVA_04963	SusD family protein [Bacteroides ovatus ATCC 8483]	0.901
BSEG_04235	TonB-linked outer membrane protein, SusC/RagA family [Bacteroides dorei 5_1_36/D4]	0.901
BACOVA_03082	TonB-linked outer membrane protein, SusC/RagA family [Bacteroides ovatus ATCC 8483]	0.901
HMPREF9011_00893	outer membrane protein [Bacteroides sp. 3_1_40A]	0.905
CUU_2105	putative lipoprotein [Bacteroides vulgatus PC510]	0.905
PARMER_04093	SusD family protein [Parabacteroides merdae ATCC 43184]	0.907
P07478	Trypsin-2 OS=Homo sapiens OX=9606 GN=PRSS2 PE=1 SV=1	0.907
Q86UP6	CUB and zona pellucida-like domain-containing protein 1 OS=Homo sapiens OX=9606 GN=CUZD1 PE=2 SV=1	0.909
A0A0C4DH72	Immunoglobulin kappa variable 1-6 OS=Homo sapiens OX=9606 GN=IGKV1-6 PE=3 SV=1	0.909
BACFIN_05591	TonB-linked outer membrane protein, SusC/RagA family [Bacteroides finegoldii DSM 17565]	0.909
PARMER_00882	TonB-linked outer membrane protein, SusC/RagA family [Parabacteroides merdae ATCC 43184]	0.91
HMPREF9011_00253	hypothetical protein [Bacteroides sp. 3_1_40A]	0.911
BACCELL_02076	Rubrerythrin [Bacteroides cellulosilyticus DSM 14838]	0.912
CUY_0677	TonB-dependent receptor plug domain protein [Bacteroides ovatus SD CMC 3f]	0.912
BACOVA_04104	hypothetical protein [Bacteroides ovatus ATCC 8483]	0.913
BSCG_05132	hypothetical protein [Bacteroides sp. 2_2_4]	0.913
HMPREF9011_00787	hypothetical protein [Bacteroides sp. 3_1_40A]	0.913
CUY_0678	putative lipoprotein [Bacteroides ovatus SD CMC 3f]	0.913
BACDOR_04219	TonB-linked outer membrane protein, SusC/RagA family [Bacteroides dorei DSM 17855]	0.913
BACUNI_02643	hypothetical protein [Bacteroides uniformis ATCC 8492]	0.914
BSEG_03835	TonB-linked outer membrane protein, SusC/RagA family [Bacteroides dorei 5_1_36/D4]	0.914
BACDOR_04018	hypothetical protein [Bacteroides dorei DSM 17855]	0.917
ERE_28020	fagellar hook-basal body proteins [Eubacterium rectale M104/1]	0.919
HMPREF0102_01760	TonB-linked outer membrane protein, SusC/RagA family [Bacteroides sp. 2_1_22]	0.919
HMPREF1030_03048	cytochrome c-type biogenesis protein cycH [Pseudomonas sp. 2_1_26]	0.921
BACUNI_00242	SusD family protein [Bacteroides uniformis ATCC 8492]	0.921
BSCG_02062	hypothetical protein [Bacteroides sp. 2_2_4]	0.923
BACUNI_01011	efflux transporter, outer membrane factor lipoprotein, NodT family [Bacteroides uniformis ATCC 8492]	0.924
BXY_29250	Outer membrane receptor for ferrienterochelin and colicins [Bacteroides xylanisolvens XB1A]	0.925
HMPREF9011_03389	SusD family protein [Bacteroides sp. 3_1_40A]	0.925
P07951	Tropomyosin beta chain OS=Homo sapiens OX=9606 GN=TPM2 PE=1 SV=1	0.925
BSEG_01789	pyrroline-5-carboxylate reductase [Bacteroides dorei 5_1_36/D4]	0.927
P13688	Carcinoembryonic antigen-related cell adhesion molecule 1 OS=Homo sapiens OX=9606 GN=CEACAM1 PE=1 SV=2	0.929
BSBG_00754	hypothetical protein [Bacteroides sp. 9_1_42FAA]	0.93
P61626	Lysozyme C OS=Homo sapiens OX=9606 GN=LYZ PE=1 SV=1	0.93
HMPREF0106_01270	outer membrane porin F [Bacteroides sp. D22]	0.93
HMPREF1025_00337	hypothetical protein [Lachnospiraceae bacterium 3_1_46FAA]	0.932
Q9UKX2	Myosin-2 OS=Homo sapiens OX=9606 GN=MYH2 PE=1 SV=1	0.932
BACDOR_00029	OmpA family protein [Bacteroides dorei DSM 17855]	0.932
A6NCN2	Putative keratin-87 protein OS=Homo sapiens OX=9606 GN=KRT87P PE=5 SV=4	0.933
BSEG_04350	TonB-linked outer membrane protein, SusC/RagA family [Bacteroides dorei 5_1_36/D4]	0.941
HMPREF0969_02175	SusD family protein [Bacteroides sp. D20]	0.947
BSEG_02193	SusD family protein [Bacteroides dorei 5_1_36/D4]	0.95
BSGG_4260	hypothetical protein [Bacteroides sp. D2]	0.951
P05109	Protein S100-A8 OS=Homo sapiens OX=9606 GN=S100A8 PE=1 SV=1	0.953
BSFG_01675	SusD family protein [Bacteroides sp. 4_3_47FAA]	0.953
P01833	Polymeric immunoglobulin receptor OS=Homo sapiens OX=9606 GN=PIGR PE=1 SV=4	0.954
BSBG_03578	SusD family protein [Bacteroides sp. 9_1_42FAA]	0.954
PARMER_04092	TonB-linked outer membrane protein, SusC/RagA family [Parabacteroides merdae ATCC 43184]	0.955
HMPREF0969_01841	tetratricopeptide repeat protein [Bacteroides sp. D20]	0.956
BACEGG_01900	TonB-linked outer membrane protein, SusC/RagA family [Bacteroides eggerthii DSM 20697]	0.956
P01009	Alpha-1-antitrypsin OS=Homo sapiens OX=9606 GN=SERPINA1 PE=1 SV=3	0.957
BACUNI_01384	outer membrane insertion signal domain protein [Bacteroides uniformis ATCC 8492]	0.957
P01876	Immunoglobulin heavy constant alpha 1 OS=Homo sapiens OX=9606 GN=IGHA1 PE=1 SV=2	0.958
BSBG_00946	tetratricopeptide repeat protein [Bacteroides sp. 9_1_42FAA]	0.958
BXY_06500	Outer membrane cobalamin receptor protein [Bacteroides xylanisolvens XB1A]	0.959
BACDOR_04351	TonB-dependent receptor plug domain protein [Bacteroides dorei DSM 17855]	0.959
CUU_0952	arylsulfatase [Bacteroides vulgatus PC510]	0.96
Q02817	Mucin-2 OS=Homo sapiens OX=9606 GN=MUC2 PE=1 SV=2	0.96
BACCOPRO_00331	ribosomal protein S3 [Bacteroides coprophilus DSM 18228 = JCM 13818]	0.96
BSEG_03238	TonB-linked outer membrane protein, SusC/RagA family [Bacteroides dorei 5_1_36/D4]	0.96
BACPLE_00249	TonB-linked outer membrane protein, SusC/RagA family [Bacteroides plebeius DSM 17135]	0.962
CUU_3969	TonB-dependent receptor plug domain protein [Bacteroides vulgatus PC510]	0.963
CUY_5043	TonB-dependent receptor plug domain protein [Bacteroides ovatus SD CMC 3f]	0.966
P01011	Alpha-1-antichymotrypsin OS=Homo sapiens OX=9606 GN=SERPINA3 PE=1 SV=2	0.967
Q99895	Chymotrypsin-C OS=Homo sapiens OX=9606 GN=CTRC PE=1 SV=2	0.968
P09923	Intestinal-type alkaline phosphatase OS=Homo sapiens OX=9606 GN=ALPI PE=1 SV=2	0.97
CUU_0629	TonB-dependent receptor plug domain protein [Bacteroides vulgatus PC510]	0.97
CUU_0428	conserved hypothetical protein [Bacteroides vulgatus PC510]	0.971
HMPREF0969_01337	hypothetical protein [Bacteroides sp. D20]	0.972
BACCAC_03765	signal peptide peptidase SppA, 67K type [Bacteroides caccae ATCC 43185]	0.972
BSFG_04012	hypothetical protein [Bacteroides sp. 4_3_47FAA]	0.974
HMPREF0102_03216	TonB-linked outer membrane protein, SusC/RagA family [Bacteroides sp. 2_1_22]	0.974
BSFG_02877	SusD family protein [Bacteroides sp. 4_3_47FAA]	0.977
BSFG_01680	TonB-linked outer membrane protein, SusC/RagA family [Bacteroides sp. 4_3_47FAA]	0.978
A8K7I4	Calcium-activated chloride channel regulator 1 OS=Homo sapiens OX=9606 GN=CLCA1 PE=1 SV=3	0.98
HMPREF1007_01918	hypothetical protein [Bacteroides sp. 4_1_36]	0.98
ROSINTL182_09541	hypothetical protein [Roseburia intestinalis L1-82]	0.981
BSBG_01377	TonB-linked outer membrane protein, SusC/RagA family [Bacteroides sp. 9_1_42FAA]	0.981
CUU_2915	conserved hypothetical protein [Bacteroides vulgatus PC510]	0.982
CUU_3760	OmpA family protein [Bacteroides vulgatus PC510]	0.982
BSBG_04734	TonB-linked outer membrane protein, SusC/RagA family [Bacteroides sp. 9_1_42FAA]	0.982
P12883	Myosin-7 OS=Homo sapiens OX=9606 GN=MYH7 PE=1 SV=5	0.983
HMPREF9011_00688	outer membrane protein [Bacteroides sp. 3_1_40A]	0.984
BACDOR_01776	TonB-linked outer membrane protein, SusC/RagA family [Bacteroides dorei DSM 17855]	0.987
CUY_0329	putative lipoprotein [Bacteroides ovatus SD CMC 3f]	0.988
BACOVA_03928	hypothetical protein [Bacteroides ovatus ATCC 8483]	0.989
HMPREF1007_00165	hypothetical protein [Bacteroides sp. 4_1_36]	0.991
BACDOR_02117	SusD family protein [Bacteroides dorei DSM 17855]	0.992
BSAG_04709	hypothetical protein [Bacteroides sp. D1]	0.995
CUU_1666	efflux transporter, outer membrane factor lipoprotein, NodT family [Bacteroides vulgatus PC510]	0.996
RUMLAC_01876	F5/8 type C domain protein [Ruminococcus lactaris ATCC 29176]	0.996
CUY_0326	putative lipoprotein [Bacteroides ovatus SD CMC 3f]	0.998
CUU_3960	putative lipoprotein [Bacteroides vulgatus PC510]	0.999
BSFG_00055	TonB-linked outer membrane protein, SusC/RagA family [Bacteroides sp. 4_3_47FAA]	1
HMPREF1486_04594	hypothetical protein [Streptomyces sp. HPH0547]	1.003
BACDOR_02260	TonB-linked outer membrane protein, SusC/RagA family [Bacteroides dorei DSM 17855]	1.004
CIT292_10428	DNA-formamidopyrimidine glycosylase [Citrobacter youngae ATCC 29220]	1.005
BSBG_04776	hypothetical protein [Bacteroides sp. 9_1_42FAA]	1.005
CUU_0254	putative lipoprotein [Bacteroides vulgatus PC510]	1.007
BACDOR_01281	SusD family protein [Bacteroides dorei DSM 17855]	1.007
Q8WWA0	Intelectin-1 OS=Homo sapiens OX=9606 GN=ITLN1 PE=1 SV=1	1.009
BACDOR_02822	hypothetical protein [Bacteroides dorei DSM 17855]	1.01
BACFIN_07182	OmpA family protein [Bacteroides finegoldii DSM 17565]	1.011
BSFG_01395	TonB-linked outer membrane protein, SusC/RagA family [Bacteroides sp. 4_3_47FAA]	1.011
CUU_1673	conserved hypothetical protein [Bacteroides vulgatus PC510]	1.012
Q9HD89	Resistin OS=Homo sapiens OX=9606 GN=RETN PE=1 SV=1	1.012
P15311	Ezrin OS=Homo sapiens OX=9606 GN=EZR PE=1 SV=4	1.013
HMPREF0104_02066	translation elongation factor Tu [Bacteroides sp. 3_1_19]	1.013
BSFG_00803	OmpA family protein [Bacteroides sp. 4_3_47FAA]	1.014
BSEG_00300	hypothetical protein [Bacteroides dorei 5_1_36/D4]	1.016
HMPREF0969_01093	TonB-linked outer membrane protein, SusC/RagA family [Bacteroides sp. D20]	1.016
BSEG_02885	SusD family protein [Bacteroides dorei 5_1_36/D4]	1.018
BSEG_04345	hypothetical protein [Bacteroides dorei 5_1_36/D4]	1.02
BACDOR_01260	SusD family protein [Bacteroides dorei DSM 17855]	1.023
P01593	Immunoglobulin kappa variable 1D-33 OS=Homo sapiens OX=9606 GN=IGKV1D-33 PE=1 SV=2	1.025
P09093	Chymotrypsin-like elastase family member 3A OS=Homo sapiens OX=9606 GN=CELA3A PE=1 SV=3	1.026
BSFG_01526	TonB-linked outer membrane protein, SusC/RagA family [Bacteroides sp. 4_3_47FAA]	1.027
BACUNI_03777	hypothetical protein [Bacteroides uniformis ATCC 8492]	1.028
BSEG_03239	SusD family protein [Bacteroides dorei 5_1_36/D4]	1.028
O43451	Maltase-glucoamylase, intestinal OS=Homo sapiens OX=9606 GN=MGAM PE=1 SV=5	1.029
BACDOR_00756	outer membrane efflux protein [Bacteroides dorei DSM 17855]	1.033
BACDOR_00478	hypothetical protein [Bacteroides dorei DSM 17855]	1.034
CUU_3968	putative lipoprotein [Bacteroides vulgatus PC510]	1.035
CUU_1760	putative lipoprotein [Bacteroides vulgatus PC510]	1.035
P19961	Alpha-amylase 2B OS=Homo sapiens OX=9606 GN=AMY2B PE=1 SV=1	1.036
BACOVA_03083	hypothetical protein [Bacteroides ovatus ATCC 8483]	1.036
BFAG_02351	putative small-conductance mechanosensitive channel [Bacteroides fragilis 3_1_12]	1.037
BXY_29280	SusD family. [Bacteroides xylanisolvens XB1A]	1.037
BACDOR_00141	TonB-linked outer membrane protein, SusC/RagA family [Bacteroides dorei DSM 17855]	1.038
PARMER_03866	SusD family protein [Parabacteroides merdae ATCC 43184]	1.043
HMPREF9011_04330	hypothetical protein [Bacteroides sp. 3_1_40A]	1.044
BSFG_00331	TonB-linked outer membrane protein, SusC/RagA family [Bacteroides sp. 4_3_47FAA]	1.045
CUY_2628	von Willebrand factor type A domain protein [Bacteroides ovatus SD CMC 3f]	1.045
FPR_29580	acetyl-CoA acetyltransferases [Faecalibacterium prausnitzii SL3/3]	1.047
FAEPRAM212_00479	hypothetical protein [Faecalibacterium prausnitzii M21/2]	1.048
HMPREF1033_02362	hypothetical protein [Tannerella sp. 6_1_58FAA_CT1]	1.048
HMPREF9011_00529	outer membrane protein [Bacteroides sp. 3_1_40A]	1.048
BACUNI_03276	TonB-linked outer membrane protein, SusC/RagA family [Bacteroides uniformis ATCC 8492]	1.048
PARMER_04053	TonB-linked outer membrane protein, SusC/RagA family [Parabacteroides merdae ATCC 43184]	1.048
BSBG_04777	TonB-linked outer membrane protein, SusC/RagA family [Bacteroides sp. 9_1_42FAA]	1.049
P40879	Chloride anion exchanger OS=Homo sapiens OX=9606 GN=SLC26A3 PE=1 SV=1	1.05
P08246	Neutrophil elastase OS=Homo sapiens OX=9606 GN=ELANE PE=1 SV=1	1.051
RBR_00790	hypothetical protein [Ruminococcus bromii L2-63]	1.052
BSFG_04427	TonB-linked outer membrane protein, SusC/RagA family [Bacteroides sp. 4_3_47FAA]	1.052
PARMER_03963	SusD family protein [Parabacteroides merdae ATCC 43184]	1.053
BSFG_04426	SusD family protein [Bacteroides sp. 4_3_47FAA]	1.057
A0A0C4DH25	Immunoglobulin kappa variable 3D-20 OS=Homo sapiens OX=9606 GN=IGKV3D-20 PE=3 SV=1	1.058
BSFG_02289	TonB-linked outer membrane protein, SusC/RagA family [Bacteroides sp. 4_3_47FAA]	1.059
BSBG_00631	SusD family protein [Bacteroides sp. 9_1_42FAA]	1.06
BACUNI_00372	TonB-linked outer membrane protein, SusC/RagA family [Bacteroides uniformis ATCC 8492]	1.061
P11678	Eosinophil peroxidase OS=Homo sapiens OX=9606 GN=EPX PE=1 SV=2	1.064
HMPREF9011_03696	hypothetical protein [Bacteroides sp. 3_1_40A]	1.066
BACDOR_03916	TonB-linked outer membrane protein, SusC/RagA family [Bacteroides dorei DSM 17855]	1.067
P0DOX7	Immunoglobulin kappa light chain OS=Homo sapiens OX=9606 PE=1 SV=1	1.069
BACDOR_04893	SusD family protein [Bacteroides dorei DSM 17855]	1.073
P01834	Immunoglobulin kappa constant OS=Homo sapiens OX=9606 GN=IGKC PE=1 SV=2	1.074
BSFG_02876	TonB-linked outer membrane protein, SusC/RagA family [Bacteroides sp. 4_3_47FAA]	1.074
BACUNI_00241	TonB-linked outer membrane protein, SusC/RagA family [Bacteroides uniformis ATCC 8492]	1.074
BSFG_02620	SusD family protein [Bacteroides sp. 4_3_47FAA]	1.075
BSFG_01678	hypothetical protein [Bacteroides sp. 4_3_47FAA]	1.076
P62979	Ubiquitin-40S ribosomal protein S27a OS=Homo sapiens OX=9606 GN=RPS27A PE=1 SV=2	1.078
BSBG_01278	hypothetical protein [Bacteroides sp. 9_1_42FAA]	1.08
P01877	Immunoglobulin heavy constant alpha 2 OS=Homo sapiens OX=9606 GN=IGHA2 PE=1 SV=4	1.08
HMPREF0127_00884	hypothetical protein [Bacteroides sp. 1_1_30]	1.082
CUU_0115	putative lipoprotein [Bacteroides vulgatus PC510]	1.083
P06702	Protein S100-A9 OS=Homo sapiens OX=9606 GN=S100A9 PE=1 SV=1	1.084
BSFG_01676	TonB-linked outer membrane protein, SusC/RagA family [Bacteroides sp. 4_3_47FAA]	1.086
RBR_06780	Glycosidases [Ruminococcus bromii L2-63]	1.088
HMPREF0105_2460	hypothetical protein [Bacteroides sp. 3_1_33FAA]	1.088
Q08380	Galectin-3-binding protein OS=Homo sapiens OX=9606 GN=LGALS3BP PE=1 SV=1	1.089
BSFG_00225	hypothetical protein [Bacteroides sp. 4_3_47FAA]	1.091
BACDOR_02823	TonB-linked outer membrane protein, SusC/RagA family [Bacteroides dorei DSM 17855]	1.093
BSBG_01575	SusD family protein [Bacteroides sp. 9_1_42FAA]	1.094
BACDOR_02116	TonB-linked outer membrane protein, SusC/RagA family [Bacteroides dorei DSM 17855]	1.095
BSIG_2400	hypothetical protein [Bacteroides sp. 1_1_6]	1.097
P40199	Carcinoembryonic antigen-related cell adhesion molecule 6 OS=Homo sapiens OX=9606 GN=CEACAM6 PE=1 SV=3	1.099
CUU_2518	putative lipoprotein [Bacteroides vulgatus PC510]	1.101
BSBG_01100	TonB-linked outer membrane protein, SusC/RagA family [Bacteroides sp. 9_1_42FAA]	1.102
HMPREF0969_00967	TonB-linked outer membrane protein, SusC/RagA family [Bacteroides sp. D20]	1.103
BACDOR_04892	TonB-linked outer membrane protein, SusC/RagA family [Bacteroides dorei DSM 17855]	1.106
BSEG_01950	SusD family protein [Bacteroides dorei 5_1_36/D4]	1.107
HMPREF0991_02540	hypothetical protein [Lachnospiraceae bacterium 2_1_58FAA]	1.11
P15144	Aminopeptidase N OS=Homo sapiens OX=9606 GN=ANPEP PE=1 SV=4	1.114
BSFG_01682	hypothetical protein [Bacteroides sp. 4_3_47FAA]	1.118
HMPREF0969_01071	TonB-linked outer membrane protein, SusC/RagA family [Bacteroides sp. D20]	1.119
BACDOR_02276	hypothetical protein [Bacteroides dorei DSM 17855]	1.12
P12273	Prolactin-inducible protein OS=Homo sapiens OX=9606 GN=PIP PE=1 SV=1	1.125
A0A075B6S5	Immunoglobulin kappa variable 1-27 OS=Homo sapiens OX=9606 GN=IGKV1-27 PE=3 SV=1	1.126
HMPREF9453_01303	hypothetical protein [Dialister succinatiphilus YIT 11850]	1.127
BACUNI_03277	SusD family protein [Bacteroides uniformis ATCC 8492]	1.127
BACUNI_03690	hypothetical protein [Bacteroides uniformis ATCC 8492]	1.129
BACSTE_03148	transporter, MotA/TolQ/ExbB proton channel family protein [Bacteroides stercoris ATCC 43183]	1.135
BACCAC_03719	SusD family protein [Bacteroides caccae ATCC 43185]	1.142
CW1_2596	RagB, SusD and hypothetical protein [Bacteroides xylanisolvens SD CC 2a]	1.144
BACDOR_01280	TonB-linked outer membrane protein, SusC/RagA family [Bacteroides dorei DSM 17855]	1.145
ANACOL_01041	glyceraldehyde-3-phosphate dehydrogenase, type I [Anaerotruncus colihominis DSM 17241]	1.149
BACOVA_04105	hypothetical protein [Bacteroides ovatus ATCC 8483]	1.154
HMPREF9008_03870	TonB-linked outer membrane protein, SusC/RagA family [Parabacteroides sp. 20_3]	1.155
BSIG_2398	SusC/RagA family TonB-linked outer membrane protein [Bacteroides sp. 1_1_6]	1.156
Q8WWU7	Intelectin-2 OS=Homo sapiens OX=9606 GN=ITLN2 PE=2 SV=1	1.157
BACUNI_02644	TonB-linked outer membrane protein, SusC/RagA family [Bacteroides uniformis ATCC 8492]	1.168
HMPREF0103_3861	TonB-linked outer membrane protein, SusC/RagA family [Bacteroides sp. 2_1_33B]	1.169
HMPREF1033_02375	hypothetical protein [Tannerella sp. 6_1_58FAA_CT1]	1.173
BSFG_02468	TonB-linked outer membrane protein, SusC/RagA family [Bacteroides sp. 4_3_47FAA]	1.189
HMPREF9446_00814	hypothetical protein [Bacteroides fluxus YIT 12057]	1.191
BSBG_03171	outer membrane insertion signal domain protein [Bacteroides sp. 9_1_42FAA]	1.191
HMPREF1033_02372	SusC/RagA family TonB-linked outer membrane protein [Tannerella sp. 6_1_58FAA_CT1]	1.206
BSIG_2399	hypothetical protein [Bacteroides sp. 1_1_6]	1.212
HMPREF0969_02096	alkaline phosphatase family protein [Bacteroides sp. D20]	1.213
BSAG_01122	hypothetical protein [Bacteroides sp. D1]	1.215
HMPREF9455_02347	hypothetical protein [Dysgonomonas gadei ATCC BAA-286]	1.216
ROI_03290	hypothetical protein [Roseburia intestinalis M50/1]	1.219
HMPREF0969_00554	OmpA family protein [Bacteroides sp. D20]	1.23
BSBG_01353	TonB-linked outer membrane protein, SusC/RagA family [Bacteroides sp. 9_1_42FAA]	1.233
BACDOR_01987	TonB-linked outer membrane protein, SusC/RagA family [Bacteroides dorei DSM 17855]	1.234
BACUNI_02047	hypothetical protein [Bacteroides uniformis ATCC 8492]	1.235
P04406	Glyceraldehyde-3-phosphate dehydrogenase OS=Homo sapiens OX=9606 GN=GAPDH PE=1 SV=3	1.236
BSBG_01099	SusD family protein [Bacteroides sp. 9_1_42FAA]	1.237
BACUNI_02048	OmpA family protein [Bacteroides uniformis ATCC 8492]	1.242
P02814	Submaxillary gland androgen-regulated protein 3B OS=Homo sapiens OX=9606 GN=SMR3B PE=1 SV=2	1.244
BSEG_01951	hypothetical protein [Bacteroides dorei 5_1_36/D4]	1.248
P25311	Zinc-alpha-2-glycoprotein OS=Homo sapiens OX=9606 GN=AZGP1 PE=1 SV=2	1.249
BACDOR_00213	hypothetical protein [Bacteroides dorei DSM 17855]	1.256
HMPREF9011_04096	biopolymer transporter [Bacteroides sp. 3_1_40A]	1.257
O15162	Phospholipid scramblase 1 OS=Homo sapiens OX=9606 GN=PLSCR1 PE=1 SV=1	1.266
Q9H3R2	Mucin-13 OS=Homo sapiens OX=9606 GN=MUC13 PE=1 SV=3	1.28
PARMER_00509	OmpA family protein [Parabacteroides merdae ATCC 43184]	1.291
BACCELL_01098	SusD family protein [Bacteroides cellulosilyticus DSM 14838]	1.292
BACDOR_00535	SusD family protein [Bacteroides dorei DSM 17855]	1.303
P16615	Sarcoplasmic/endoplasmic reticulum calcium ATPase 2 OS=Homo sapiens OX=9606 GN=ATP2A2 PE=1 SV=1	1.307
BACUNI_03752	SusD family protein [Bacteroides uniformis ATCC 8492]	1.338
O60635	Tetraspanin-1 OS=Homo sapiens OX=9606 GN=TSPAN1 PE=1 SV=2	1.339
HMPREF9011_00689	outer membrane protein [Bacteroides sp. 3_1_40A]	1.352
BACDOR_00388	hypothetical protein [Bacteroides dorei DSM 17855]	1.363
HMPREF9007_02774	TPR domain protein [Bacteroides sp. 1_1_14]	1.363
BSFG_01625	SusD family protein [Bacteroides sp. 4_3_47FAA]	1.369
O14983	Sarcoplasmic/endoplasmic reticulum calcium ATPase 1 OS=Homo sapiens OX=9606 GN=ATP2A1 PE=1 SV=1	1.411
BSEG_04175	hypothetical protein [Bacteroides dorei 5_1_36/D4]	1.434
PARMER_00883	SusD family protein [Parabacteroides merdae ATCC 43184]	1.461
P17538	Chymotrypsinogen B OS=Homo sapiens OX=9606 GN=CTRB1 PE=2 SV=2	1.466
BSBG_00304	OmpA family protein [Bacteroides sp. 9_1_42FAA]	1.473
HMPREF9011_00902	glycoside hydrolase family 35 [Bacteroides sp. 3_1_40A]	1.475
HMPREF0372_04048	bacterial flagellin [Flavonifractor plautii ATCC 29863]	1.495
P04746	Pancreatic alpha-amylase OS=Homo sapiens OX=9606 GN=AMY2A PE=1 SV=2	1.566
P04745	Alpha-amylase 1 OS=Homo sapiens OX=9606 GN=AMY1A PE=1 SV=2	1.726
P15924	Desmoplakin OS=Homo sapiens OX=9606 GN=DSP PE=1 SV=3	1.741
RUMTOR_00388	PTS system mannose/fructose/sorbose family IID component [Ruminococcus torques ATCC 27756]	1.799
HMPREF0105_3816	glyceraldehyde-3-phosphate dehydrogenase, type I [Bacteroides sp. 3_1_33FAA]	2.573
