# Supplementary material for: A Method for Isolation and Proteomic Analysis of Outer Membrane Vesicles from Fecal Samples by LC-MS/MS
Source: J Proteomics Bioinform. Author manuscript; Available in PMC 2020 Mar 18. (PMC6497448; doi:10.4172/0974-276X.1000494)
Supplement: suppl table 2 [file NIHMS1020350-supplement-suppl_table_2.xlsx]

## Sheet: Sheet1
Accession	Description	0.22 µm/0.45 µm
Q45VN2	Alpha-defensin 20 OS=Mus musculus GN=Defa20 PE=2 SV=2	0.123
P56383	ATP synthase F(0) complex subunit C2, mitochondrial OS=Mus musculus GN=Atp5g2 PE=2 SV=2	0.187
Q9D7S0	Ly6/PLAUR domain-containing protein 8 OS=Mus musculus GN=Lypd8 PE=2 SV=1	0.189
Q5U405	Transmembrane protease serine 13 OS=Mus musculus GN=Tmprss13 PE=2 SV=2	0.193
Q6P9J9	Anoctamin-6 OS=Mus musculus GN=Ano6 PE=1 SV=1	0.205
P53986	Monocarboxylate transporter 1 OS=Mus musculus GN=Slc16a1 PE=1 SV=1	0.206
P14069	Protein S100-A6 OS=Mus musculus GN=S100a6 PE=1 SV=3	0.216
Q9WVA4	Transgelin-2 OS=Mus musculus GN=Tagln2 PE=1 SV=4	0.216
P48036	Annexin A5 OS=Mus musculus GN=Anxa5 PE=1 SV=1	0.233
A2ARJ3	Transmembrane protein 236 OS=Mus musculus GN=Tmem236 PE=3 SV=1	0.235
P53994	Ras-related protein Rab-2A OS=Mus musculus GN=Rab2a PE=1 SV=1	0.257
637408582	BT0177 hypothetical protein [Bacteroides thetaiotaomicron VPI-5482: NC_004663]	0.265
Q3TTY5	Keratin, type II cytoskeletal 2 epidermal OS=Mus musculus GN=Krt2 PE=1 SV=1	0.272
637409051	BT0645 hypothetical protein [Bacteroides thetaiotaomicron VPI-5482: NC_004663]	0.278
640762882	BVU_2770 hypothetical protein [Bacteroides vulgatus ATCC 8482: NC_009614]	0.283
640761121	BVU_1001 glycoside hydrolase family 51, candidate alpha-L-arabinofuranosidase [Bacteroides vulgatus ATCC 8482: NC_009614]	0.296
Q9JIW9	Ras-related protein Ral-B OS=Mus musculus GN=Ralb PE=2 SV=1	0.298
P07310	Creatine kinase M-type OS=Mus musculus GN=Ckm PE=1 SV=1	0.324
P08730	Keratin, type I cytoskeletal 13 OS=Mus musculus GN=Krt13 PE=1 SV=2	0.327
637412651	BT4169 hypothetical protein [Bacteroides thetaiotaomicron VPI-5482: NC_004663]	0.328
Q61410	cGMP-dependent protein kinase 2 OS=Mus musculus GN=Prkg2 PE=2 SV=1	0.328
P05064	Fructose-bisphosphate aldolase A OS=Mus musculus GN=Aldoa PE=1 SV=2	0.33
Q00898	Alpha-1-antitrypsin 1-5 OS=Mus musculus GN=Serpina1e PE=1 SV=1	0.339
O09044	Synaptosomal-associated protein 23 OS=Mus musculus GN=Snap23 PE=1 SV=1	0.339
Q80VQ0	Aldehyde dehydrogenase family 3 member B1 OS=Mus musculus GN=Aldh3b1 PE=2 SV=1	0.344
637412150	BT3680 putative outer membrane protein, probably involved in nutrient binding [Bacteroides thetaiotaomicron VPI-5482: NC_004663]	0.351
641389385	BACUNI_03345 Outer membrane receptor for ferrienterochelin and colicins [Bacteroides uniformis ATCC 8492, unfinished sequence: NZ_AAYH02000046]	0.352
P01751	Ig heavy chain V region B1-8/186-2 OS=Mus musculus GN=Ighv1-72 PE=1 SV=1	0.354
641387470	BACUNI_01430 hypothetical protein [Bacteroides uniformis ATCC 8492, unfinished sequence: NZ_AAYH02000040]	0.356
Q9JJF9	Signal peptide peptidase-like 2A OS=Mus musculus GN=Sppl2a PE=1 SV=2	0.363
640760985	BVU_0865 hypothetical protein [Bacteroides vulgatus ATCC 8482: NC_009614]	0.368
P55050	Fatty acid-binding protein, intestinal OS=Mus musculus GN=Fabp2 PE=2 SV=2	0.37
O70404	Vesicle-associated membrane protein 8 OS=Mus musculus GN=Vamp8 PE=1 SV=1	0.387
P06330	Ig heavy chain V region AC38 205.12 OS=Mus musculus PE=1 SV=1	0.39
P70172	Ileal sodium/bile acid cotransporter OS=Mus musculus GN=Slc10a2 PE=2 SV=2	0.39
P61021	Ras-related protein Rab-5B OS=Mus musculus GN=Rab5b PE=1 SV=1	0.391
O09117	Synaptophysin-like protein 1 OS=Mus musculus GN=Sypl1 PE=1 SV=2	0.393
644269187	ROSEINA2194_00683 ABC-type oligopeptide transport system, periplasmic component [Roseburia inulinivorans DSM 16841 R_inulinivorans-1.0.1_Cont39.1: NZ_ACFY01000031]	0.394
Q8R1J1	Transmembrane 6 superfamily member 2 OS=Mus musculus GN=Tm6sf2 PE=2 SV=2	0.395
637412652	BT4170 putative pectate lyase L precursor [Bacteroides thetaiotaomicron VPI-5482: NC_004663]	0.396
Q8QZT4	Protein crumbs homolog 3 OS=Mus musculus GN=Crb3 PE=2 SV=1	0.396
Q99KH8	Serine/threonine-protein kinase 24 OS=Mus musculus GN=Stk24 PE=1 SV=1	0.399
Q8VDB9	Sodium- and chloride-dependent transporter XTRP3A OS=Mus musculus GN=Slc6a20a PE=2 SV=1	0.399
Q64521	Glycerol-3-phosphate dehydrogenase, mitochondrial OS=Mus musculus GN=Gpd2 PE=1 SV=2	0.404
Q62470	Integrin alpha-3 OS=Mus musculus GN=Itga3 PE=1 SV=1	0.409
640761747	BVU_1629 hypothetical protein [Bacteroides vulgatus ATCC 8482: NC_009614]	0.412
640761961	BVU_1843 putative outer membrane protein, probably involved in nutrient binding [Bacteroides vulgatus ATCC 8482: NC_009614]	0.416
P18572	Basigin OS=Mus musculus GN=Bsg PE=1 SV=2	0.417
Q8BGA2	Lipoma HMGIC fusion partner-like 2 protein OS=Mus musculus GN=Lhfpl2 PE=2 SV=1	0.424
640763450	BVU_3343 outer membrane protein, OmpA family [Bacteroides vulgatus ATCC 8482: NC_009614]	0.427
Q99JZ0	Syntenin-2 OS=Mus musculus GN=Sdcbp2 PE=2 SV=1	0.428
637412468	BT3987 endo-beta-N-acetylglucosaminidase F1 precursor [Bacteroides thetaiotaomicron VPI-5482: NC_004663]	0.433
641387000	BACUNI_00960 hypothetical protein [Bacteroides uniformis ATCC 8492, unfinished sequence: NZ_AAYH02000038]	0.434
P02535	Keratin, type I cytoskeletal 10 OS=Mus musculus GN=Krt10 PE=1 SV=3	0.456
640760634	BVU_0510 putative outer membrane protein, probably involved in nutrient binding [Bacteroides vulgatus ATCC 8482: NC_009614]	0.459
Q0VG18	Small integral membrane protein 24 OS=Mus musculus GN=Smim24 PE=2 SV=1	0.466
Q02013	Aquaporin-1 OS=Mus musculus GN=Aqp1 PE=1 SV=3	0.467
640762188	BVU_2072 aminopeptidase C [Bacteroides vulgatus ATCC 8482: NC_009614]	0.467
P01631	Ig kappa chain V-II region 26-10 OS=Mus musculus PE=1 SV=1	0.467
P61089	Ubiquitin-conjugating enzyme E2 N OS=Mus musculus GN=Ube2n PE=1 SV=1	0.481
P61027	Ras-related protein Rab-10 OS=Mus musculus GN=Rab10 PE=1 SV=1	0.484
Q80SZ7	Guanine nucleotide-binding protein G(I)/G(S)/G(O) subunit gamma-5 OS=Mus musculus GN=Gng5 PE=3 SV=2	0.487
650548043	EUR_22880 Response regulators consisting of a CheY-like receiver domain and a winged-helix DNA-binding domain [Eubacterium rectale DSM 17629 draft genome.: FP929042]	0.491
Q9DBP0	Sodium-dependent phosphate transport protein 2B OS=Mus musculus GN=Slc34a2 PE=2 SV=1	0.491
637411216	BT2753 hypothetical protein [Bacteroides thetaiotaomicron VPI-5482: NC_004663]	0.495
640763100	BVU_2992 putative aminopeptidase [Bacteroides vulgatus ATCC 8482: NC_009614]	0.495
640760987	BVU_0867 Beta-barrel assembly machine subunit BamA [Bacteroides vulgatus ATCC 8482: NC_009614]	0.496
650548404	EUR_26840 hypothetical protein [Eubacterium rectale DSM 17629 draft genome.: FP929042]	0.5
Q9CQY8	Transmembrane 4 L6 family member 20 OS=Mus musculus GN=Tm4sf20 PE=2 SV=1	0.502
640762430	BVU_2316 hypothetical protein [Bacteroides vulgatus ATCC 8482: NC_009614]	0.504
P63254	Cysteine-rich protein 1 OS=Mus musculus GN=Crip1 PE=1 SV=2	0.511
P70245	3-beta-hydroxysteroid-Delta(8),Delta(7)-isomerase OS=Mus musculus GN=Ebp PE=1 SV=3	0.516
P48771	Cytochrome c oxidase subunit 7A2, mitochondrial OS=Mus musculus GN=Cox7a2 PE=1 SV=2	0.516
Q9WVE8	Protein kinase C and casein kinase substrate in neurons protein 2 OS=Mus musculus GN=Pacsin2 PE=1 SV=1	0.52
P62983	Ubiquitin-40S ribosomal protein S27a OS=Mus musculus GN=Rps27a PE=1 SV=2	0.523
Q9CQV8	14-3-3 protein beta/alpha OS=Mus musculus GN=Ywhab PE=1 SV=3	0.524
641387471	BACUNI_01431 Outer membrane receptor proteins, mostly Fe transport [Bacteroides uniformis ATCC 8492, unfinished sequence: NZ_AAYH02000040]	0.527
Q8K353	Cysteine-rich and transmembrane domain-containing protein 1 OS=Mus musculus GN=Cystm1 PE=2 SV=1	0.532
Q80Y61	Brain-specific angiogenesis inhibitor 1-associated protein 2-like protein 2 OS=Mus musculus GN=Baiap2l2 PE=1 SV=1	0.533
Q9CX00	IST1 homolog OS=Mus musculus GN=Ist1 PE=2 SV=1	0.534
P70441	Na(+)/H(+) exchange regulatory cofactor NHE-RF1 OS=Mus musculus GN=Slc9a3r1 PE=1 SV=3	0.534
Q6P069	Sorcin OS=Mus musculus GN=Sri PE=1 SV=1	0.541
Q9JK88	Serpin I2 OS=Mus musculus GN=Serpini2 PE=2 SV=1	0.543
Q64444	Carbonic anhydrase 4 OS=Mus musculus GN=Ca4 PE=1 SV=1	0.546
Q8K3X6	Ankyrin repeat and SAM domain-containing protein 4B OS=Mus musculus GN=Anks4b PE=1 SV=1	0.548
640764170	BVU_4067 hypothetical protein [Bacteroides vulgatus ATCC 8482: NC_009614]	0.551
P00920	Carbonic anhydrase 2 OS=Mus musculus GN=Ca2 PE=1 SV=4	0.551
Q9JHI4	Solute carrier family 13 member 1 OS=Mus musculus GN=Slc13a1 PE=2 SV=2	0.552
646122461	FAEPRAA2165_02983 conserved hypothetical protein [Faecalibacterium prausnitzii A2-165: NZ_ACOP02000080]	0.553
2741688312	Ga0130930_111527 lppA murein lipoprotein [Escherichia coli HS115 : Ga0130930_1115]	0.553
Q11136	Xaa-Pro dipeptidase OS=Mus musculus GN=Pepd PE=2 SV=3	0.554
640761066	BVU_0946 putative outer membrane protein, probably involved in nutrient binding [Bacteroides vulgatus ATCC 8482: NC_009614]	0.567
Q9ES88	Solute carrier family 13 member 2 OS=Mus musculus GN=Slc13a2 PE=2 SV=1	0.569
P17665	Cytochrome c oxidase subunit 7C, mitochondrial OS=Mus musculus GN=Cox7c PE=1 SV=1	0.572
P08228	Superoxide dismutase [Cu-Zn] OS=Mus musculus GN=Sod1 PE=1 SV=2	0.572
O35114	Lysosome membrane protein 2 OS=Mus musculus GN=Scarb2 PE=1 SV=3	0.573
640762157	BVU_2041 putative oxidoreductase [Bacteroides vulgatus ATCC 8482: NC_009614]	0.576
P46638	Ras-related protein Rab-11B OS=Mus musculus GN=Rab11b PE=1 SV=3	0.576
O35682	Myeloid-associated differentiation marker OS=Mus musculus GN=Myadm PE=2 SV=2	0.578
P63001	Ras-related C3 botulinum toxin substrate 1 OS=Mus musculus GN=Rac1 PE=1 SV=1	0.58
P58252	Elongation factor 2 OS=Mus musculus GN=Eef2 PE=1 SV=2	0.582
Q61792	LIM and SH3 domain protein 1 OS=Mus musculus GN=Lasp1 PE=1 SV=1	0.582
637411707	BT3238 hypothetical protein [Bacteroides thetaiotaomicron VPI-5482: NC_004663]	0.585
2741685234	Ga0130930_1024201 ompC outer membrane pore protein C [Escherichia coli HS115 : Ga0130930_1024]	0.585
641387128	BACUNI_01088 Outer membrane cobalamin receptor protein [Bacteroides uniformis ATCC 8492, unfinished sequence: NZ_AAYH02000038]	0.587
P10126	Elongation factor 1-alpha 1 OS=Mus musculus GN=Eef1a1 PE=1 SV=3	0.587
P10639	Thioredoxin OS=Mus musculus GN=Txn PE=1 SV=3	0.594
640763021	BVU_2913 putative outer membrane protein, probably involved in nutrient binding [Bacteroides vulgatus ATCC 8482: NC_009614]	0.596
641386090	BACUNI_00050 Outer membrane cobalamin receptor protein [Bacteroides uniformis ATCC 8492, unfinished sequence: NZ_AAYH02000025]	0.597
P51881	ADP/ATP translocase 2 OS=Mus musculus GN=Slc25a5 PE=1 SV=3	0.6
P09528	Ferritin heavy chain OS=Mus musculus GN=Fth1 PE=1 SV=2	0.601
Q91WQ9	Calmodulin-like protein 4 OS=Mus musculus GN=Calml4 PE=2 SV=2	0.612
P17751	Triosephosphate isomerase OS=Mus musculus GN=Tpi1 PE=1 SV=4	0.612
637412650	BT4168 putative outer membrane protein, probably involved in nutrient binding [Bacteroides thetaiotaomicron VPI-5482: NC_004663]	0.615
646119973	FAEPRAA2165_00494 conserved hypothetical protein [Faecalibacterium prausnitzii A2-165: NZ_ACOP02000008]	0.617
640761236	BVU_1118 hypothetical protein [Bacteroides vulgatus ATCC 8482: NC_009614]	0.624
Q9DBJ3	Brain-specific angiogenesis inhibitor 1-associated protein 2-like protein 1 OS=Mus musculus GN=Baiap2l1 PE=1 SV=1	0.626
P01592	Immunoglobulin J chain OS=Mus musculus GN=Igj PE=2 SV=4	0.632
Q9QYA2	Mitochondrial import receptor subunit TOM40 homolog OS=Mus musculus GN=Tomm40 PE=1 SV=3	0.633
P27661	Histone H2AX OS=Mus musculus GN=H2afx PE=1 SV=2	0.639
P62880	Guanine nucleotide-binding protein G(I)/G(S)/G(T) subunit beta-2 OS=Mus musculus GN=Gnb2 PE=1 SV=3	0.644
637412330	BT3852 major outer membrane protein OmpA [Bacteroides thetaiotaomicron VPI-5482: NC_004663]	0.645
637412603	BT4121 putative outer membrane protein, probably involved in nutrient binding [Bacteroides thetaiotaomicron VPI-5482: NC_004663]	0.647
P11438	Lysosome-associated membrane glycoprotein 1 OS=Mus musculus GN=Lamp1 PE=1 SV=2	0.649
Q8BM96	Probable G-protein coupled receptor 128 OS=Mus musculus GN=Gpr128 PE=1 SV=2	0.651
P97300	Neuroplastin OS=Mus musculus GN=Nptn PE=1 SV=3	0.652
640762863	BVU_2751 hypothetical protein [Bacteroides vulgatus ATCC 8482: NC_009614]	0.653
P07309	Transthyretin OS=Mus musculus GN=Ttr PE=1 SV=1	0.654
O55101	Synaptogyrin-2 OS=Mus musculus GN=Syngr2 PE=2 SV=1	0.66
637408721	BT0316 putative hemin receptor [Bacteroides thetaiotaomicron VPI-5482: NC_004663]	0.661
P26040	Ezrin OS=Mus musculus GN=Ezr PE=1 SV=3	0.661
640763299	BVU_3191 hypothetical protein [Bacteroides vulgatus ATCC 8482: NC_009614]	0.666
640761966	BVU_1848 putative outer membrane protein, probably involved in nutrient binding [Bacteroides vulgatus ATCC 8482: NC_009614]	0.671
637412604	BT4122 putative outer membrane protein, probably involved in nutrient binding [Bacteroides thetaiotaomicron VPI-5482: NC_004663]	0.672
P30275	Creatine kinase U-type, mitochondrial OS=Mus musculus GN=Ckmt1 PE=1 SV=1	0.672
P40237	CD82 antigen OS=Mus musculus GN=Cd82 PE=1 SV=1	0.674
637410890	BT2438 hypothetical protein [Bacteroides thetaiotaomicron VPI-5482: NC_004663]	0.675
637411706	BT3237 hypothetical protein [Bacteroides thetaiotaomicron VPI-5482: NC_004663]	0.677
P14483	H-2 class II histocompatibility antigen, A beta chain OS=Mus musculus GN=H2-Ab1 PE=1 SV=1	0.682
641388088	BACUNI_02048 Outer membrane protein and related peptidoglycan-associated (lipo)proteins [Bacteroides uniformis ATCC 8492, unfinished sequence: NZ_AAYH02000043]	0.69
640763404	BVU_3297 putative tetratricopeptide repeat family protein [Bacteroides vulgatus ATCC 8482: NC_009614]	0.69
Q8R143	Pituitary tumor-transforming gene 1 protein-interacting protein OS=Mus musculus GN=Pttg1ip PE=1 SV=1	0.694
637411705	BT3236 hypothetical protein [Bacteroides thetaiotaomicron VPI-5482: NC_004663]	0.696
640761498	BVU_1380 outer membrane protein, probably involved in nutrient binding [Bacteroides vulgatus ATCC 8482: NC_009614]	0.696
2741686611	Ga0130930_106099 ompN outer membrane protein N [Escherichia coli HS115 : Ga0130930_1060]	0.698
Q9Z2K1	Keratin, type I cytoskeletal 16 OS=Mus musculus GN=Krt16 PE=1 SV=3	0.699
650547293	EUR_14590 Cna protein B-type domain./Gram positive anchor. [Eubacterium rectale DSM 17629 draft genome.: FP929042]	0.7
O09131	Glutathione S-transferase omega-1 OS=Mus musculus GN=Gsto1 PE=2 SV=2	0.703
Q9D733	Pancreatic secretory granule membrane major glycoprotein GP2 OS=Mus musculus GN=Gp2 PE=2 SV=3	0.705
640761973	BVU_1855 putative outer membrane protein, probably involved in nutrient binding [Bacteroides vulgatus ATCC 8482: NC_009614]	0.706
P01837	Ig kappa chain C region OS=Mus musculus PE=1 SV=1	0.708
Q922U2	Keratin, type II cytoskeletal 5 OS=Mus musculus GN=Krt5 PE=1 SV=1	0.717
637408823	BT0418 outer membrane porin F precursor [Bacteroides thetaiotaomicron VPI-5482: NC_004663]	0.718
Q9WU78	Programmed cell death 6-interacting protein OS=Mus musculus GN=Pdcd6ip PE=1 SV=3	0.718
640761958	BVU_1840 putative outer membrane protein, probably involved in nutrient binding [Bacteroides vulgatus ATCC 8482: NC_009614]	0.719
640763814	BVU_3711 putative outer membrane protein, probably involved in nutrient binding [Bacteroides vulgatus ATCC 8482: NC_009614]	0.722
646119582	FAEPRAA2165_00103 putative fumarate reductase flavoprotein subunit [Faecalibacterium prausnitzii A2-165: NZ_ACOP02000003]	0.723
640762172	BVU_2056 putative outer membrane protein, probably involved in nutrient binding [Bacteroides vulgatus ATCC 8482: NC_009614]	0.727
Q9JIQ8	Transmembrane protease serine 2 OS=Mus musculus GN=Tmprss2 PE=2 SV=3	0.73
O70475	UDP-glucose 6-dehydrogenase OS=Mus musculus GN=Ugdh PE=1 SV=1	0.73
640763092	BVU_2984 hypothetical protein [Bacteroides vulgatus ATCC 8482: NC_009614]	0.731
640761965	BVU_1847 putative outer membrane protein, probably involved in nutrient binding [Bacteroides vulgatus ATCC 8482: NC_009614]	0.736
P60710	Actin, cytoplasmic 1 OS=Mus musculus GN=Actb PE=1 SV=1	0.737
Q9DAS9	Guanine nucleotide-binding protein G(I)/G(S)/G(O) subunit gamma-12 OS=Mus musculus GN=Gng12 PE=1 SV=3	0.738
Q60631	Growth factor receptor-bound protein 2 OS=Mus musculus GN=Grb2 PE=1 SV=1	0.739
P62806	Histone H4 OS=Mus musculus GN=Hist1h4a PE=1 SV=2	0.74
Q08652	Retinol-binding protein 2 OS=Mus musculus GN=Rbp2 PE=2 SV=2	0.74
641386954	BACUNI_00914 hypothetical protein [Bacteroides uniformis ATCC 8492, unfinished sequence: NZ_AAYH02000037]	0.743
637412728	BT4246 putative outer membrane protein, probably involved in nutrient binding [Bacteroides thetaiotaomicron VPI-5482: NC_004663]	0.743
Q9DA19	Corepressor interacting with RBPJ 1 OS=Mus musculus GN=Cir1 PE=1 SV=2	0.746
Q8BJZ3	Protein lifeguard 3 OS=Mus musculus GN=Tmbim1 PE=1 SV=1	0.746
Q9QXA6	b(0,+)-type amino acid transporter 1 OS=Mus musculus GN=Slc7a9 PE=1 SV=1	0.747
P24822	Intestinal-type alkaline phosphatase OS=Mus musculus GN=Iap PE=2 SV=1	0.752
Q99KN1	Arrestin domain-containing protein 1 OS=Mus musculus GN=Arrdc1 PE=2 SV=2	0.757
640761797	BVU_1679 hypothetical protein [Bacteroides vulgatus ATCC 8482: NC_009614]	0.757
Q922K9	Tyrosine-protein kinase FRK OS=Mus musculus GN=Frk PE=1 SV=3	0.758
640761487	BVU_1369 putative outer membrane protein, probably involved in nutrient binding [Bacteroides vulgatus ATCC 8482: NC_009614]	0.761
Q9JMA9	Sodium- and chloride-dependent neutral and basic amino acid transporter B(0+) OS=Mus musculus GN=Slc6a14 PE=2 SV=1	0.763
Q8R3G9	Tetraspanin-8 OS=Mus musculus GN=Tspan8 PE=2 SV=1	0.764
640764157	BVU_4054 glycoside hydrolase family 51, candidate alpha-L-arabinofuranosidase [Bacteroides vulgatus ATCC 8482: NC_009614]	0.765
Q91Y97	Fructose-bisphosphate aldolase B OS=Mus musculus GN=Aldob PE=1 SV=3	0.769
P07146	Anionic trypsin-2 OS=Mus musculus GN=Prss2 PE=2 SV=1	0.771
Q60605	Myosin light polypeptide 6 OS=Mus musculus GN=Myl6 PE=1 SV=3	0.772
637411311	BT2844 hypothetical protein [Bacteroides thetaiotaomicron VPI-5482: NC_004663]	0.773
Q8R1M8	Mucosal pentraxin OS=Mus musculus GN=Mptx1 PE=2 SV=1	0.773
641389822	BACUNI_03782 RagB, SusD and hypothetical proteins. [Bacteroides uniformis ATCC 8492, unfinished sequence: NZ_AAYH02000047]	0.774
640760999	BVU_0879 putative plasminogen binding protein precursor [Bacteroides vulgatus ATCC 8482: NC_009614]	0.781
640760252	BVU_0126 putative outer membrane protein, probably involved in nutrient binding [Bacteroides vulgatus ATCC 8482: NC_009614]	0.782
637411708	BT3239 putative outer membrane protein, probably involved in nutrient binding [Bacteroides thetaiotaomicron VPI-5482: NC_004663]	0.783
Q07076	Annexin A7 OS=Mus musculus GN=Anxa7 PE=2 SV=2	0.787
637410200	BT1763 putative outer membrane protein, probably involved in nutrient binding [Bacteroides thetaiotaomicron VPI-5482: NC_004663]	0.788
641386413	BACUNI_00373 Beta-mannanase [Bacteroides uniformis ATCC 8492, unfinished sequence: NZ_AAYH02000033]	0.789
Q8BHH8	Clarin-3 OS=Mus musculus GN=Clrn3 PE=2 SV=1	0.79
640760739	BVU_0617 glycoside hydrolase family 18 [Bacteroides vulgatus ATCC 8482: NC_009614]	0.791
Q9CQC2	Colipase OS=Mus musculus GN=Clps PE=2 SV=1	0.791
637413157	BT4671 putative outer membrane protein, probably involved in nutrient binding [Bacteroides thetaiotaomicron VPI-5482: NC_004663]	0.792
640762139	BVU_2021 hypothetical protein [Bacteroides vulgatus ATCC 8482: NC_009614]	0.799
Q9WU81	Sugar phosphate exchanger 2 OS=Mus musculus GN=Slc37a2 PE=1 SV=1	0.8
640761807	BVU_1689 hypothetical protein [Bacteroides vulgatus ATCC 8482: NC_009614]	0.803
640761068	BVU_0948 hypothetical protein [Bacteroides vulgatus ATCC 8482: NC_009614]	0.805
646119955	FAEPRAA2165_00476 putative Tat pathway signal sequence [Faecalibacterium prausnitzii A2-165: NZ_ACOP02000008]	0.805
640760616	BVU_0492 putative outer membrane protein, probably involved in nutrient binding [Bacteroides vulgatus ATCC 8482: NC_009614]	0.809
Q9JJ00	Phospholipid scramblase 1 OS=Mus musculus GN=Plscr1 PE=2 SV=1	0.809
P24549	Retinal dehydrogenase 1 OS=Mus musculus GN=Aldh1a1 PE=1 SV=5	0.813
P55258	Ras-related protein Rab-8A OS=Mus musculus GN=Rab8a PE=1 SV=2	0.814
P13634	Carbonic anhydrase 1 OS=Mus musculus GN=Ca1 PE=2 SV=4	0.815
P62071	Ras-related protein R-Ras2 OS=Mus musculus GN=Rras2 PE=1 SV=1	0.816
Q61207	Sulfated glycoprotein 1 OS=Mus musculus GN=Psap PE=1 SV=2	0.816
640760251	BVU_0125 putative outer membrane protein, probably involved in nutrient binding [Bacteroides vulgatus ATCC 8482: NC_009614]	0.817
P14094	Sodium/potassium-transporting ATPase subunit beta-1 OS=Mus musculus GN=Atp1b1 PE=1 SV=1	0.817
637412602	BT4120 hypothetical protein [Bacteroides thetaiotaomicron VPI-5482: NC_004663]	0.819
637412236	BT3764 rhaA L-rhamnose isomerase (EC 5.3.1.14) [Bacteroides thetaiotaomicron VPI-5482: NC_004663]	0.822
641388531	BACUNI_02491 hypothetical protein [Bacteroides uniformis ATCC 8492, unfinished sequence: NZ_AAYH02000044]	0.825
Q9Z1W8	Potassium-transporting ATPase alpha chain 2 OS=Mus musculus GN=Atp12a PE=1 SV=3	0.829
O88342	WD repeat-containing protein 1 OS=Mus musculus GN=Wdr1 PE=1 SV=3	0.829
640763033	BVU_2925 putative outer membrane protein, probably involved in nutrient binding [Bacteroides vulgatus ATCC 8482: NC_009614]	0.831
P05480	Neuronal proto-oncogene tyrosine-protein kinase Src OS=Mus musculus GN=Src PE=1 SV=4	0.831
P19783	Cytochrome c oxidase subunit 4 isoform 1, mitochondrial OS=Mus musculus GN=Cox4i1 PE=1 SV=2	0.833
P50446	Keratin, type II cytoskeletal 6A OS=Mus musculus GN=Krt6a PE=2 SV=3	0.846
Q99JI6	Ras-related protein Rap-1b OS=Mus musculus GN=Rap1b PE=2 SV=2	0.846
640760163	BVU_0037 putative outer membrane protein, probably involved in nutrient binding [Bacteroides vulgatus ATCC 8482: NC_009614]	0.848
640761404	BVU_1286 putative cell surface protein [Bacteroides vulgatus ATCC 8482: NC_009614]	0.849
P01635	Ig kappa chain V-V region K2 (Fragment) OS=Mus musculus PE=1 SV=1	0.853
640762861	BVU_2749 OmpA-related protein [Bacteroides vulgatus ATCC 8482: NC_009614]	0.855
640763215	BVU_3107 heme-binding protein FetB, putative cobalt chelatase [Bacteroides vulgatus ATCC 8482: NC_009614]	0.857
P61750	ADP-ribosylation factor 4 OS=Mus musculus GN=Arf4 PE=1 SV=2	0.859
637413156	BT4670 putative outer membrane protein, probably involved in nutrient binding [Bacteroides thetaiotaomicron VPI-5482: NC_004663]	0.862
640762883	BVU_2771 putative iron-regulated protein A precursor [Bacteroides vulgatus ATCC 8482: NC_009614]	0.863
P16406	Glutamyl aminopeptidase OS=Mus musculus GN=Enpep PE=1 SV=1	0.868
Q80Z19	Mucin-2 (Fragments) OS=Mus musculus GN=Muc2 PE=1 SV=2	0.869
Q6T3U4	Niemann-Pick C1-like protein 1 OS=Mus musculus GN=Npc1l1 PE=2 SV=1	0.872
637412729	BT4247 putative outer membrane protein, probably involved in nutrient binding [Bacteroides thetaiotaomicron VPI-5482: NC_004663]	0.875
Q61781	Keratin, type I cytoskeletal 14 OS=Mus musculus GN=Krt14 PE=1 SV=2	0.878
Q9JKA5	Cell surface A33 antigen OS=Mus musculus GN=Gpa33 PE=2 SV=2	0.88
637410714	BT2269 putative outer membrane protein, probably involved in nutrient binding [Bacteroides thetaiotaomicron VPI-5482: NC_004663]	0.881
640760292	BVU_0166 putative outer membrane protein, probably involved in nutrient binding [Bacteroides vulgatus ATCC 8482: NC_009614]	0.888
640760682	BVU_0560 hypothetical protein [Bacteroides vulgatus ATCC 8482: NC_009614]	0.891
Q9D7L8	Transmembrane and immunoglobulin domain-containing protein 1 OS=Mus musculus GN=Tmigd1 PE=2 SV=1	0.892
640760741	BVU_0619 putative outer membrane protein, probably involved in nutrient binding [Bacteroides vulgatus ATCC 8482: NC_009614]	0.895
P63321	Ras-related protein Ral-A OS=Mus musculus GN=Rala PE=1 SV=1	0.898
Q9QUI0	Transforming protein RhoA OS=Mus musculus GN=Rhoa PE=1 SV=1	0.9
650547277	EUR_14430 Flagellin and related hook-associated proteins [Eubacterium rectale DSM 17629 draft genome.: FP929042]	0.901
P16858	Glyceraldehyde-3-phosphate dehydrogenase OS=Mus musculus GN=Gapdh PE=1 SV=2	0.902
P35700	Peroxiredoxin-1 OS=Mus musculus GN=Prdx1 PE=1 SV=1	0.905
640761959	BVU_1841 putative outer membrane protein, probably involved in nutrient binding [Bacteroides vulgatus ATCC 8482: NC_009614]	0.906
640760694	BVU_0572 hypothetical protein [Bacteroides vulgatus ATCC 8482: NC_009614]	0.908
640760514	BVU_0390 putative outer membrane protein, probably involved in nutrient binding [Bacteroides vulgatus ATCC 8482: NC_009614]	0.909
Q9D6X5	Solute carrier family 52, riboflavin transporter, member 3 OS=Mus musculus GN=Slc52a3 PE=2 SV=3	0.909
640761396	BVU_1278 hypothetical protein [Bacteroides vulgatus ATCC 8482: NC_009614]	0.911
640762138	BVU_2020 putative outer membrane protein, probably involved in nutrient binding [Bacteroides vulgatus ATCC 8482: NC_009614]	0.915
Q3UWA6	Heat-stable enterotoxin receptor OS=Mus musculus GN=Gucy2c PE=2 SV=1	0.916
640760389	BVU_0265 outer membrane transport energization protein TonB (TC 2.C.1.1.1) [Bacteroides vulgatus ATCC 8482: NC_009614]	0.919
O88627	Sodium/nucleoside cotransporter 2 OS=Mus musculus GN=Slc28a2 PE=2 SV=2	0.923
Q62468	Villin-1 OS=Mus musculus GN=Vil1 PE=1 SV=3	0.926
Q99MZ6	Unconventional myosin-VIIb OS=Mus musculus GN=Myo7b PE=1 SV=3	0.929
640761126	BVU_1006 putative outer membrane protein, probably involved in nutrient binding [Bacteroides vulgatus ATCC 8482: NC_009614]	0.931
Q3TTY0	Phospholipase B1, membrane-associated OS=Mus musculus GN=Plb1 PE=2 SV=2	0.931
640760693	BVU_0571 putative outer membrane protein, probably involved in nutrient binding [Bacteroides vulgatus ATCC 8482: NC_009614]	0.932
640761972	BVU_1854 putative outer membrane protein, probably involved in nutrient binding [Bacteroides vulgatus ATCC 8482: NC_009614]	0.934
Q9DAX2	Lipid phosphate phosphohydrolase 2 OS=Mus musculus GN=Ppap2c PE=1 SV=1	0.935
P09470	Angiotensin-converting enzyme OS=Mus musculus GN=Ace PE=1 SV=3	0.936
Q9D8B3	Charged multivesicular body protein 4b OS=Mus musculus GN=Chmp4b PE=1 SV=2	0.944
640760707	BVU_0585 putative outer membrane protein, probably involved in nutrient binding [Bacteroides vulgatus ATCC 8482: NC_009614]	0.949
Q91XA9	Acidic mammalian chitinase OS=Mus musculus GN=Chia PE=1 SV=2	0.951
P63101	14-3-3 protein zeta/delta OS=Mus musculus GN=Ywhaz PE=1 SV=1	0.953
640763978	BVU_3875 aminopeptidase C [Bacteroides vulgatus ATCC 8482: NC_009614]	0.954
P28843	Dipeptidyl peptidase 4 OS=Mus musculus GN=Dpp4 PE=1 SV=3	0.955
637408722	BT0317 putative outer membrane protein, probably involved in nutrient binding [Bacteroides thetaiotaomicron VPI-5482: NC_004663]	0.957
Q9CQ52	Chymotrypsin-like elastase family member 3B OS=Mus musculus GN=Cela3b PE=2 SV=1	0.957
641388087	BACUNI_02047 hypothetical protein [Bacteroides uniformis ATCC 8492, unfinished sequence: NZ_AAYH02000043]	0.958
640760629	BVU_0505 putative outer membrane protein, probably involved in nutrient binding [Bacteroides vulgatus ATCC 8482: NC_009614]	0.958
Q91VA1	Choline transporter-like protein 4 OS=Mus musculus GN=Slc44a4 PE=1 SV=1	0.963
Q6Q473	Calcium-activated chloride channel regulator 4 OS=Mus musculus GN=Clca4 PE=1 SV=2	0.964
Q61469	Lipid phosphate phosphohydrolase 1 OS=Mus musculus GN=Ppap2a PE=1 SV=1	0.964
Q9CQW5	Galectin-2 OS=Mus musculus GN=Lgals2 PE=2 SV=1	0.965
P07356	Annexin A2 OS=Mus musculus GN=Anxa2 PE=1 SV=2	0.966
640760293	BVU_0167 putative outer membrane protein, probably involved in nutrient binding [Bacteroides vulgatus ATCC 8482: NC_009614]	0.967
640760691	BVU_0569 hypothetical protein [Bacteroides vulgatus ATCC 8482: NC_009614]	0.969
641390669	BACUNI_04629 hypothetical protein [Bacteroides uniformis ATCC 8492, unfinished sequence: NZ_AAYH02000049]	0.97
637410708	BT2263 hypothetical protein [Bacteroides thetaiotaomicron VPI-5482: NC_004663]	0.972
P97429	Annexin A4 OS=Mus musculus GN=Anxa4 PE=2 SV=4	0.973
P05208	Chymotrypsin-like elastase family member 2A OS=Mus musculus GN=Cela2a PE=2 SV=1	0.973
P54116	Erythrocyte band 7 integral membrane protein OS=Mus musculus GN=Stom PE=1 SV=3	0.973
P70412	CUB and zona pellucida-like domain-containing protein 1 OS=Mus musculus GN=Cuzd1 PE=2 SV=2	0.974
650546379	EUR_04300 Flagellin and related hook-associated proteins [Eubacterium rectale DSM 17629 draft genome.: FP929042]	0.976
Q60928	Gamma-glutamyltranspeptidase 1 OS=Mus musculus GN=Ggt1 PE=1 SV=1	0.977
Q8C3K6	Sodium/glucose cotransporter 1 OS=Mus musculus GN=Slc5a1 PE=2 SV=1	0.979
640760740	BVU_0618 hypothetical protein [Bacteroides vulgatus ATCC 8482: NC_009614]	0.981
640761172	BVU_1054 putative outer membrane protein, probably involved in nutrient binding [Bacteroides vulgatus ATCC 8482: NC_009614]	0.984
640761343	BVU_1225 hypothetical protein [Bacteroides vulgatus ATCC 8482: NC_009614]	0.986
640761780	BVU_1662 hypothetical protein [Bacteroides vulgatus ATCC 8482: NC_009614]	0.99
P57096	Prostate stem cell antigen OS=Mus musculus GN=Psca PE=2 SV=1	0.997
Q60997	Deleted in malignant brain tumors 1 protein OS=Mus musculus GN=Dmbt1 PE=1 SV=2	0.999
O88310	Intelectin-1a OS=Mus musculus GN=Itln1 PE=1 SV=1	1.003
P13745	Glutathione S-transferase A1 OS=Mus musculus GN=Gsta1 PE=1 SV=2	1.004
640761913	BVU_1795 kduI 4-deoxy-L-threo-5-hexosulose-uronate ketol-isomerase [Bacteroides vulgatus ATCC 8482: NC_009614]	1.009
640762803	BVU_2691 putative outer membrane protein, probably involved in nutrient binding [Bacteroides vulgatus ATCC 8482: NC_009614]	1.01
Q9Z0K8	Pantetheinase OS=Mus musculus GN=Vnn1 PE=1 SV=3	1.013
P21278	Guanine nucleotide-binding protein subunit alpha-11 OS=Mus musculus GN=Gna11 PE=1 SV=1	1.014
Q08509	Epidermal growth factor receptor kinase substrate 8 OS=Mus musculus GN=Eps8 PE=1 SV=2	1.015
Q8K0C5	Zymogen granule membrane protein 16 OS=Mus musculus GN=Zg16 PE=2 SV=1	1.018
640760586	BVU_0462 malate dehydrogenase [Bacteroides vulgatus ATCC 8482: NC_009614]	1.019
Q6IFX2	Keratin, type I cytoskeletal 42 OS=Mus musculus GN=Krt42 PE=1 SV=1	1.019
P62137	Serine/threonine-protein phosphatase PP1-alpha catalytic subunit OS=Mus musculus GN=Ppp1ca PE=1 SV=1	1.019
637410889	BT2437 hypothetical protein [Bacteroides thetaiotaomicron VPI-5482: NC_004663]	1.02
Q9CQW1	Synaptobrevin homolog YKT6 OS=Mus musculus GN=Ykt6 PE=2 SV=1	1.02
640762802	BVU_2690 putative outer membrane protein, probably involved in nutrient binding [Bacteroides vulgatus ATCC 8482: NC_009614]	1.022
Q9JHE3	Neutral ceramidase OS=Mus musculus GN=Asah2 PE=1 SV=1	1.022
Q60604	Adseverin OS=Mus musculus GN=Scin PE=1 SV=3	1.024
Q99K30	Epidermal growth factor receptor kinase substrate 8-like protein 2 OS=Mus musculus GN=Eps8l2 PE=1 SV=1	1.025
P17182	Alpha-enolase OS=Mus musculus GN=Eno1 PE=1 SV=3	1.026
640760635	BVU_0511 putative outer membrane protein, probably involved in nutrient binding [Bacteroides vulgatus ATCC 8482: NC_009614]	1.026
P62874	Guanine nucleotide-binding protein G(I)/G(S)/G(T) subunit beta-1 OS=Mus musculus GN=Gnb1 PE=1 SV=3	1.028
640761128	BVU_1008 glycoside hydrolase family 43 [Bacteroides vulgatus ATCC 8482: NC_009614]	1.03
640762546	BVU_2432 putative outer membrane protein, probably involved in nutrient binding [Bacteroides vulgatus ATCC 8482: NC_009614]	1.033
641387252	BACUNI_01212 hypothetical protein [Bacteroides uniformis ATCC 8492, unfinished sequence: NZ_AAYH02000039]	1.034
640763813	BVU_3710 putative outer membrane protein, probably involved in nutrient binding [Bacteroides vulgatus ATCC 8482: NC_009614]	1.035
640764168	BVU_4065 major outer membrane protein OmpA [Bacteroides vulgatus ATCC 8482: NC_009614]	1.035
2741685632	Ga0130930_1025181 ompA OOP family OmpA-OmpF porin [Escherichia coli HS115 : Ga0130930_1025]	1.04
640762677	BVU_2563 hypothetical protein [Bacteroides vulgatus ATCC 8482: NC_009614]	1.042
646120820	FAEPRAA2165_01342 conserved hypothetical protein [Faecalibacterium prausnitzii A2-165: NZ_ACOP02000038]	1.042
P21447	Multidrug resistance protein 1A OS=Mus musculus GN=Abcb1a PE=1 SV=3	1.043
P16110	Galectin-3 OS=Mus musculus GN=Lgals3 PE=1 SV=3	1.044
P06151	L-lactate dehydrogenase A chain OS=Mus musculus GN=Ldha PE=1 SV=3	1.047
Q08857	Platelet glycoprotein 4 OS=Mus musculus GN=Cd36 PE=1 SV=2	1.047
Q63739	Protein tyrosine phosphatase type IVA 1 OS=Mus musculus GN=Ptp4a1 PE=1 SV=1	1.047
Q7TQ65	Transmembrane channel-like protein 4 OS=Mus musculus GN=Tmc4 PE=2 SV=2	1.049
640762804	BVU_2692 putative outer membrane protein, probably involved in nutrient binding [Bacteroides vulgatus ATCC 8482: NC_009614]	1.051
P14152	Malate dehydrogenase, cytoplasmic OS=Mus musculus GN=Mdh1 PE=1 SV=3	1.054
637412469	BT3988 putative peptidoglycan bound protein [Bacteroides thetaiotaomicron VPI-5482: NC_004663]	1.056
P08556	GTPase NRas OS=Mus musculus GN=Nras PE=2 SV=1	1.056
640760368	BVU_0242 outer membrane protein oprM precursor [Bacteroides vulgatus ATCC 8482: NC_009614]	1.057
640760164	BVU_0038 putative outer membrane protein, probably involved in nutrient binding [Bacteroides vulgatus ATCC 8482: NC_009614]	1.058
640763200	BVU_3092 putative TonB-dependent outer membrane protein [Bacteroides vulgatus ATCC 8482: NC_009614]	1.061
641388954	BACUNI_02914 hypothetical protein [Bacteroides uniformis ATCC 8492, unfinished sequence: NZ_AAYH02000045]	1.063
637412152	BT3682 hypothetical protein [Bacteroides thetaiotaomicron VPI-5482: NC_004663]	1.063
640760513	BVU_0389 putative outer membrane protein, probably involved in nutrient binding [Bacteroides vulgatus ATCC 8482: NC_009614]	1.063
640761588	BVU_1470 hypothetical protein [Bacteroides vulgatus ATCC 8482: NC_009614]	1.064
640764167	BVU_4064 hypothetical protein [Bacteroides vulgatus ATCC 8482: NC_009614]	1.068
Q91WV7	Neutral and basic amino acid transport protein rBAT OS=Mus musculus GN=Slc3a1 PE=1 SV=1	1.071
Q9Z2H7	PDZ domain-containing protein GIPC2 OS=Mus musculus GN=Gipc2 PE=1 SV=1	1.075
Q9JIL4	Na(+)/H(+) exchange regulatory cofactor NHE-RF3 OS=Mus musculus GN=Pdzk1 PE=1 SV=1	1.077
P15532	Nucleoside diphosphate kinase A OS=Mus musculus GN=Nme1 PE=1 SV=1	1.08
Q5SYD0	Unconventional myosin-Id OS=Mus musculus GN=Myo1d PE=1 SV=1	1.083
Q9D7Z6	Calcium-activated chloride channel regulator 1 OS=Mus musculus GN=Clca1 PE=1 SV=2	1.085
Q06138	Calcium-binding protein 39 OS=Mus musculus GN=Cab39 PE=1 SV=2	1.085
641386417	BACUNI_00377 TonB-dependent Receptor Plug Domain/TonB dependent receptor [Bacteroides uniformis ATCC 8492, unfinished sequence: NZ_AAYH02000033]	1.089
640763029	BVU_2921 putative outer membrane protein, probably involved in nutrient binding [Bacteroides vulgatus ATCC 8482: NC_009614]	1.091
640761918	BVU_1800 putative outer membrane protein, probably involved in nutrient binding [Bacteroides vulgatus ATCC 8482: NC_009614]	1.094
Q9Z0F4	Calcium and integrin-binding protein 1 OS=Mus musculus GN=Cib1 PE=1 SV=3	1.094
640762633	BVU_2519 hypothetical protein [Bacteroides vulgatus ATCC 8482: NC_009614]	1.099
O88329	Unconventional myosin-Ia OS=Mus musculus GN=Myo1a PE=2 SV=2	1.104
Q8R0I0	Angiotensin-converting enzyme 2 OS=Mus musculus GN=Ace2 PE=1 SV=1	1.106
637410713	BT2268 putative outer membrane protein, probably involved in nutrient binding [Bacteroides thetaiotaomicron VPI-5482: NC_004663]	1.106
Q9JIP7	Solute carrier family 15 member 1 OS=Mus musculus GN=Slc15a1 PE=1 SV=2	1.108
640761127	BVU_1007 hypothetical protein [Bacteroides vulgatus ATCC 8482: NC_009614]	1.11
Q504N0	Carboxypeptidase A2 OS=Mus musculus GN=Cpa2 PE=2 SV=1	1.111
P18761	Carbonic anhydrase 6 OS=Mus musculus GN=Ca6 PE=1 SV=3	1.112
Q8BTH8	Casein kinase I isoform gamma-1 OS=Mus musculus GN=Csnk1g1 PE=1 SV=2	1.113
640760684	BVU_0562 hypothetical protein [Bacteroides vulgatus ATCC 8482: NC_009614]	1.114
641389386	BACUNI_03346 RagB, SusD and hypothetical proteins. [Bacteroides uniformis ATCC 8492, unfinished sequence: NZ_AAYH02000046]	1.119
641389823	BACUNI_03783 Outer membrane receptor for ferrienterochelin and colicins [Bacteroides uniformis ATCC 8492, unfinished sequence: NZ_AAYH02000047]	1.127
Q7TMS5	ATP-binding cassette sub-family G member 2 OS=Mus musculus GN=Abcg2 PE=2 SV=1	1.13
O70570	Polymeric immunoglobulin receptor OS=Mus musculus GN=Pigr PE=1 SV=1	1.134
Q60854	Serpin B6 OS=Mus musculus GN=Serpinb6 PE=1 SV=1	1.134
P19467	Mucin-13 OS=Mus musculus GN=Muc13 PE=2 SV=1	1.136
640760630	BVU_0506 putative outer membrane protein, probably involved in nutrient binding [Bacteroides vulgatus ATCC 8482: NC_009614]	1.148
640760683	BVU_0561 putative outer membrane protein, probably involved in nutrient binding [Bacteroides vulgatus ATCC 8482: NC_009614]	1.15
640760617	BVU_0493 putative outer membrane protein, probably involved in nutrient binding [Bacteroides vulgatus ATCC 8482: NC_009614]	1.153
P01878	Ig alpha chain C region OS=Mus musculus PE=1 SV=1	1.153
Q9R0P5	Destrin OS=Mus musculus GN=Dstn PE=1 SV=3	1.157
Q61391	Neprilysin OS=Mus musculus GN=Mme PE=1 SV=3	1.159
P17563	Selenium-binding protein 1 OS=Mus musculus GN=Selenbp1 PE=1 SV=2	1.161
637412464	BT3983 putative outer membrane protein, probably involved in nutrient binding [Bacteroides thetaiotaomicron VPI-5482: NC_004663]	1.163
Q78IQ7	Zinc transporter ZIP4 OS=Mus musculus GN=Slc39a4 PE=1 SV=1	1.165
Q9Z0G9	Claudin-3 OS=Mus musculus GN=Cldn3 PE=1 SV=1	1.175
637410398	BT1955 putative cell wall biogenesis protein [Bacteroides thetaiotaomicron VPI-5482: NC_004663]	1.178
640761246	BVU_1128 putative outer membrane protein, probably involved in nutrient binding [Bacteroides vulgatus ATCC 8482: NC_009614]	1.179
Q9WVC8	Chloride anion exchanger OS=Mus musculus GN=Slc26a3 PE=1 SV=1	1.18
P00687	Alpha-amylase 1 OS=Mus musculus GN=Amy1 PE=1 SV=2	1.183
646119776	FAEPRAA2165_00297 conserved hypothetical protein [Faecalibacterium prausnitzii A2-165: NZ_ACOP02000004]	1.196
641386416	BACUNI_00376 RagB, SusD and hypothetical proteins. [Bacteroides uniformis ATCC 8492, unfinished sequence: NZ_AAYH02000033]	1.199
640761238	BVU_1120 putative outer membrane protein, probably involved in nutrient binding [Bacteroides vulgatus ATCC 8482: NC_009614]	1.201
P57716	Nicastrin OS=Mus musculus GN=Ncstn PE=1 SV=3	1.201
640760882	BVU_0762 putative outer membrane protein, probably involved in nutrient binding [Bacteroides vulgatus ATCC 8482: NC_009614]	1.203
Q9CPY7	Cytosol aminopeptidase OS=Mus musculus GN=Lap3 PE=1 SV=3	1.204
O54990	Prominin-1 OS=Mus musculus GN=Prom1 PE=1 SV=1	1.211
640760738	BVU_0616 hypothetical protein [Bacteroides vulgatus ATCC 8482: NC_009614]	1.217
637412032	BT3562 hypothetical protein [Bacteroides thetaiotaomicron VPI-5482: NC_004663]	1.221
Q9JLT2	Trehalase OS=Mus musculus GN=Treh PE=2 SV=1	1.222
Q8QZW3	Protein FAM151A OS=Mus musculus GN=Fam151a PE=2 SV=1	1.224
641387127	BACUNI_01087 RagB, SusD and hypothetical proteins. [Bacteroides uniformis ATCC 8492, unfinished sequence: NZ_AAYH02000038]	1.225
640760690	BVU_0568 putative outer membrane protein, probably involved in nutrient binding [Bacteroides vulgatus ATCC 8482: NC_009614]	1.226
640760883	BVU_0763 putative outer membrane protein, probably involved in nutrient binding [Bacteroides vulgatus ATCC 8482: NC_009614]	1.229
Q91WL0	Epidermal growth factor receptor kinase substrate 8-like protein 3 OS=Mus musculus GN=Eps8l3 PE=2 SV=1	1.235
Q8BGZ7	Keratin, type II cytoskeletal 75 OS=Mus musculus GN=Krt75 PE=1 SV=1	1.236
640761244	BVU_1126 hypothetical protein [Bacteroides vulgatus ATCC 8482: NC_009614]	1.237
P22599	Alpha-1-antitrypsin 1-2 OS=Mus musculus GN=Serpina1b PE=1 SV=2	1.242
P97449	Aminopeptidase N OS=Mus musculus GN=Anpep PE=1 SV=4	1.246
641386415	BACUNI_00375 hypothetical protein [Bacteroides uniformis ATCC 8492, unfinished sequence: NZ_AAYH02000033]	1.246
Q32NZ6	Transmembrane channel-like protein 5 OS=Mus musculus GN=Tmc5 PE=2 SV=1	1.246
640762862	BVU_2750 hypothetical protein [Bacteroides vulgatus ATCC 8482: NC_009614]	1.247
640763935	BVU_3832 hypothetical protein [Bacteroides vulgatus ATCC 8482: NC_009614]	1.251
640760685	BVU_0563 putative outer membrane protein, probably involved in nutrient binding [Bacteroides vulgatus ATCC 8482: NC_009614]	1.264
640762545	BVU_2431 putative outer membrane protein, probably involved in nutrient binding [Bacteroides vulgatus ATCC 8482: NC_009614]	1.264
Q60932	Voltage-dependent anion-selective channel protein 1 OS=Mus musculus GN=Vdac1 PE=1 SV=3	1.265
P97384	Annexin A11 OS=Mus musculus GN=Anxa11 PE=1 SV=2	1.269
Q9DBP5	UMP-CMP kinase OS=Mus musculus GN=Cmpk1 PE=1 SV=1	1.272
P31809	Carcinoembryonic antigen-related cell adhesion molecule 1 OS=Mus musculus GN=Ceacam1 PE=1 SV=1	1.279
641390618	BACUNI_04578 hypothetical protein [Bacteroides uniformis ATCC 8492, unfinished sequence: NZ_AAYH02000049]	1.281
637411690	BT3222 hypothetical protein [Bacteroides thetaiotaomicron VPI-5482: NC_004663]	1.284
P47740	Fatty aldehyde dehydrogenase OS=Mus musculus GN=Aldh3a2 PE=2 SV=2	1.286
P51432	1-phosphatidylinositol 4,5-bisphosphate phosphodiesterase beta-3 OS=Mus musculus GN=Plcb3 PE=2 SV=2	1.288
P62962	Profilin-1 OS=Mus musculus GN=Pfn1 PE=1 SV=2	1.288
P08752	Guanine nucleotide-binding protein G(i) subunit alpha-2 OS=Mus musculus GN=Gnai2 PE=1 SV=5	1.29
641386411	BACUNI_00371 RagB, SusD and hypothetical proteins. [Bacteroides uniformis ATCC 8492, unfinished sequence: NZ_AAYH02000033]	1.295
641387424	BACUNI_01384 hypothetical protein [Bacteroides uniformis ATCC 8492, unfinished sequence: NZ_AAYH02000040]	1.295
P01643	Ig kappa chain V-V region MOPC 173 OS=Mus musculus PE=1 SV=1	1.296
Q8VHF2	Cadherin-related family member 5 OS=Mus musculus GN=Cdhr5 PE=1 SV=1	1.298
P28825	Meprin A subunit alpha OS=Mus musculus GN=Mep1a PE=1 SV=4	1.3
P17892	Pancreatic lipase-related protein 2 OS=Mus musculus GN=Pnliprp2 PE=2 SV=1	1.302
P63082	V-type proton ATPase 16 kDa proteolipid subunit OS=Mus musculus GN=Atp6v0c PE=2 SV=1	1.304
Q8VE70	Programmed cell death protein 10 OS=Mus musculus GN=Pdcd10 PE=1 SV=1	1.315
Q9D154	Leukocyte elastase inhibitor A OS=Mus musculus GN=Serpinb1a PE=1 SV=1	1.316
Q6IME9	Keratin, type II cytoskeletal 72 OS=Mus musculus GN=Krt72 PE=3 SV=1	1.318
646120119	FAEPRAA2165_00640 conserved hypothetical protein [Faecalibacterium prausnitzii A2-165: NZ_ACOP02000009]	1.319
640761125	BVU_1005 putative outer membrane protein, probably involved in nutrient binding [Bacteroides vulgatus ATCC 8482: NC_009614]	1.32
Q8CIW6	Solute carrier family 26 member 6 OS=Mus musculus GN=Slc26a6 PE=1 SV=2	1.322
Q8VDN2	Sodium/potassium-transporting ATPase subunit alpha-1 OS=Mus musculus GN=Atp1a1 PE=1 SV=1	1.327
Q7M758	N-acetylated-alpha-linked acidic dipeptidase-like protein OS=Mus musculus GN=Naaladl1 PE=2 SV=1	1.329
Q61847	Meprin A subunit beta OS=Mus musculus GN=Mep1b PE=1 SV=2	1.332
P68033	Actin, alpha cardiac muscle 1 OS=Mus musculus GN=Actc1 PE=1 SV=1	1.334
Q9WVK4	EH domain-containing protein 1 OS=Mus musculus GN=Ehd1 PE=1 SV=1	1.342
P18760	Cofilin-1 OS=Mus musculus GN=Cfl1 PE=1 SV=3	1.347
641388119	BACUNI_02079 Outer membrane cobalamin receptor protein [Bacteroides uniformis ATCC 8492, unfinished sequence: NZ_AAYH02000043]	1.356
Q9D1A2	Cytosolic non-specific dipeptidase OS=Mus musculus GN=Cndp2 PE=1 SV=1	1.371
640763030	BVU_2922 putative outer membrane protein, probably involved in nutrient binding [Bacteroides vulgatus ATCC 8482: NC_009614]	1.378
641387528	BACUNI_01488 RagB, SusD and hypothetical proteins. [Bacteroides uniformis ATCC 8492, unfinished sequence: NZ_AAYH02000040]	1.393
637412646	BT4164 putative outer membrane protein, probably involved in nutrient binding [Bacteroides thetaiotaomicron VPI-5482: NC_004663]	1.395
P17742	Peptidyl-prolyl cis-trans isomerase A OS=Mus musculus GN=Ppia PE=1 SV=2	1.397
640760375	BVU_0249 hypothetical protein [Bacteroides vulgatus ATCC 8482: NC_009614]	1.417
Q99JG3	Annexin A13 OS=Mus musculus GN=Anxa13 PE=2 SV=3	1.418
640761497	BVU_1379 putative outer membrane protein, probably involved in nutrient binding [Bacteroides vulgatus ATCC 8482: NC_009614]	1.42
637412647	BT4165 putative outer membrane protein, probably involved in nutrient binding [Bacteroides thetaiotaomicron VPI-5482: NC_004663]	1.423
640761917	BVU_1799 putative outer membrane protein, probably involved in nutrient binding [Bacteroides vulgatus ATCC 8482: NC_009614]	1.425
Q60931	Voltage-dependent anion-selective channel protein 3 OS=Mus musculus GN=Vdac3 PE=1 SV=1	1.426
Q64704	Syntaxin-3 OS=Mus musculus GN=Stx3 PE=2 SV=1	1.428
P58774	Tropomyosin beta chain OS=Mus musculus GN=Tpm2 PE=1 SV=1	1.433
641388681	BACUNI_02641 Domain of unknown function (DUF1735). [Bacteroides uniformis ATCC 8492, unfinished sequence: NZ_AAYH02000044]	1.45
P51162	Gastrotropin OS=Mus musculus GN=Fabp6 PE=2 SV=2	1.452
Q8BT60	Copine-3 OS=Mus musculus GN=Cpne3 PE=2 SV=2	1.469
P51150	Ras-related protein Rab-7a OS=Mus musculus GN=Rab7a PE=1 SV=2	1.47
Q9ES64	Harmonin OS=Mus musculus GN=Ush1c PE=1 SV=1	1.473
O08709	Peroxiredoxin-6 OS=Mus musculus GN=Prdx6 PE=1 SV=3	1.473
641386091	BACUNI_00051 hypothetical protein [Bacteroides uniformis ATCC 8492, unfinished sequence: NZ_AAYH02000025]	1.474
P31428	Dipeptidase 1 OS=Mus musculus GN=Dpep1 PE=1 SV=2	1.477
Q3V0K9	Plastin-1 OS=Mus musculus GN=Pls1 PE=2 SV=1	1.478
Q6P8U6	Pancreatic triacylglycerol lipase OS=Mus musculus GN=Pnlip PE=1 SV=1	1.485
Q7TPZ8	Carboxypeptidase A1 OS=Mus musculus GN=Cpa1 PE=2 SV=1	1.499
Q9DBX3	Sushi domain-containing protein 2 OS=Mus musculus GN=Susd2 PE=1 SV=1	1.503
Q8VEM8	Phosphate carrier protein, mitochondrial OS=Mus musculus GN=Slc25a3 PE=1 SV=1	1.507
Q8BHL4	Retinoic acid-induced protein 3 OS=Mus musculus GN=Gprc5a PE=1 SV=1	1.51
Q8K419	Galectin-4 OS=Mus musculus GN=Lgals4 PE=1 SV=2	1.522
P62204	Calmodulin OS=Mus musculus GN=Calm1 PE=1 SV=2	1.524
P15945	Kallikrein 1-related peptidase b5 OS=Mus musculus GN=Klk1b5 PE=2 SV=1	1.525
Q91X79	Chymotrypsin-like elastase family member 1 OS=Mus musculus GN=Cela1 PE=2 SV=1	1.527
Q91VC9	Growth hormone-inducible transmembrane protein OS=Mus musculus GN=Ghitm PE=2 SV=1	1.529
640763149	BVU_3041 Beta-barrel assembly machine subunit BamD [Bacteroides vulgatus ATCC 8482: NC_009614]	1.54
P41731	CD63 antigen OS=Mus musculus GN=Cd63 PE=1 SV=2	1.54
640760737	BVU_0615 exo-alpha sialidase [Bacteroides vulgatus ATCC 8482: NC_009614]	1.542
P61205	ADP-ribosylation factor 3 OS=Mus musculus GN=Arf3 PE=2 SV=2	1.555
637409824	BT1391 hypothetical protein [Bacteroides thetaiotaomicron VPI-5482: NC_004663]	1.555
P07758	Alpha-1-antitrypsin 1-1 OS=Mus musculus GN=Serpina1a PE=1 SV=4	1.557
Q8VED5	Keratin, type II cytoskeletal 79 OS=Mus musculus GN=Krt79 PE=2 SV=2	1.56
Q62273	Sulfate transporter OS=Mus musculus GN=Slc26a2 PE=2 SV=1	1.56
641387725	BACUNI_01685 hypothetical protein [Bacteroides uniformis ATCC 8492, unfinished sequence: NZ_AAYH02000041]	1.562
641387250	BACUNI_01209 Outer membrane receptor proteins, mostly Fe transport [Bacteroides uniformis ATCC 8492, unfinished sequence: NZ_AAYH02000039]	1.563
Q9Z2W1	Serine/threonine-protein kinase 25 OS=Mus musculus GN=Stk25 PE=1 SV=2	1.565
640762419	BVU_2305 hypothetical protein [Bacteroides vulgatus ATCC 8482: NC_009614]	1.592
Q61598	Rab GDP dissociation inhibitor beta OS=Mus musculus GN=Gdi2 PE=1 SV=1	1.593
P49769	Presenilin-1 OS=Mus musculus GN=Psen1 PE=1 SV=1	1.614
P58242	Acid sphingomyelinase-like phosphodiesterase 3b OS=Mus musculus GN=Smpdl3b PE=1 SV=1	1.624
640761319	BVU_1201 hypothetical protein [Bacteroides vulgatus ATCC 8482: NC_009614]	1.639
640761971	BVU_1853 putative outer membrane protein, probably involved in nutrient binding [Bacteroides vulgatus ATCC 8482: NC_009614]	1.657
640761486	BVU_1368 putative outer membrane protein, probably involved in nutrient binding [Bacteroides vulgatus ATCC 8482: NC_009614]	1.663
Q9CR35	Chymotrypsinogen B OS=Mus musculus GN=Ctrb1 PE=2 SV=1	1.673
Q6DYE8	Ectonucleotide pyrophosphatase/phosphodiesterase family member 3 OS=Mus musculus GN=Enpp3 PE=1 SV=2	1.678
641389730	BACUNI_03690 hypothetical protein [Bacteroides uniformis ATCC 8492, unfinished sequence: NZ_AAYH02000047]	1.68
640761251	BVU_1133 putative outer membrane protein, probably involved in nutrient binding [Bacteroides vulgatus ATCC 8482: NC_009614]	1.686
Q99PE8	ATP-binding cassette sub-family G member 5 OS=Mus musculus GN=Abcg5 PE=2 SV=1	1.687
Q9R100	Cadherin-17 OS=Mus musculus GN=Cdh17 PE=1 SV=1	1.7
Q04690	Neurofibromin OS=Mus musculus GN=Nf1 PE=1 SV=1	1.708
Q91WS2	NACHT, LRR and PYD domains-containing protein 6 OS=Mus musculus GN=Nlrp6 PE=2 SV=3	1.718
Q9CPU4	Microsomal glutathione S-transferase 3 OS=Mus musculus GN=Mgst3 PE=1 SV=1	1.73
641386965	BACUNI_00925 Outer membrane cobalamin receptor protein [Bacteroides uniformis ATCC 8492, unfinished sequence: NZ_AAYH02000038]	1.741
646119974	FAEPRAA2165_00495 conserved hypothetical protein [Faecalibacterium prausnitzii A2-165: NZ_ACOP02000008]	1.744
P35278	Ras-related protein Rab-5C OS=Mus musculus GN=Rab5c PE=1 SV=2	1.759
640761970	BVU_1852 putative outer membrane protein, probably involved in nutrient binding [Bacteroides vulgatus ATCC 8482: NC_009614]	1.762
637410706	BT2261 hypothetical protein [Bacteroides thetaiotaomicron VPI-5482: NC_004663]	1.767
641386414	BACUNI_00374 hypothetical protein [Bacteroides uniformis ATCC 8492, unfinished sequence: NZ_AAYH02000033]	1.772
640761067	BVU_0947 putative outer membrane protein, probably involved in nutrient binding [Bacteroides vulgatus ATCC 8482: NC_009614]	1.779
637410705	BT2260 outer membrane protein Omp121 [Bacteroides thetaiotaomicron VPI-5482: NC_004663]	1.784
Q9D3N8	Growth hormone-regulated TBC protein 1 OS=Mus musculus GN=Grtp1 PE=2 SV=1	1.789
640761237	BVU_1119 putative outer membrane protein, probably involved in nutrient binding [Bacteroides vulgatus ATCC 8482: NC_009614]	1.792
O08688	Calpain-5 OS=Mus musculus GN=Capn5 PE=2 SV=1	1.804
640761103	BVU_0983 pckA phosphoenolpyruvate carboxykinase [Bacteroides vulgatus ATCC 8482: NC_009614]	1.807
637413155	BT4669 hypothetical protein [Bacteroides thetaiotaomicron VPI-5482: NC_004663]	1.817
641389452	BACUNI_03412 glyceraldehyde-3-phosphate dehydrogenase (NAD+) (EC 1.2.1.12) [Bacteroides uniformis ATCC 8492, unfinished sequence: NZ_AAYH02000047]	1.823
P05213	Tubulin alpha-1B chain OS=Mus musculus GN=Tuba1b PE=1 SV=2	1.836
P12815	Programmed cell death protein 6 OS=Mus musculus GN=Pdcd6 PE=1 SV=2	1.842
Q8VI47	Canalicular multispecific organic anion transporter 1 OS=Mus musculus GN=Abcc2 PE=2 SV=2	1.844
Q99PT1	Rho GDP-dissociation inhibitor 1 OS=Mus musculus GN=Arhgdia PE=1 SV=3	1.868
640763321	BVU_3214 hypothetical protein [Bacteroides vulgatus ATCC 8482: NC_009614]	1.873
Q8C6C9	UPF0762 protein C6orf58 homolog OS=Mus musculus PE=2 SV=2	1.879
O08992	Syntenin-1 OS=Mus musculus GN=Sdcbp PE=1 SV=1	1.883
Q9DC51	Guanine nucleotide-binding protein G(k) subunit alpha OS=Mus musculus GN=Gnai3 PE=1 SV=3	1.885
641386964	BACUNI_00924 RagB, SusD and hypothetical proteins. [Bacteroides uniformis ATCC 8492, unfinished sequence: NZ_AAYH02000038]	1.89
Q6PHN9	Ras-related protein Rab-35 OS=Mus musculus GN=Rab35 PE=1 SV=1	1.902
Q9JM71	Kallikrein 1-related peptidase b27 OS=Mus musculus GN=Klk1b27 PE=1 SV=1	1.913
P07759	Serine protease inhibitor A3K OS=Mus musculus GN=Serpina3k PE=1 SV=2	1.952
P31786	Acyl-CoA-binding protein OS=Mus musculus GN=Dbi PE=1 SV=2	1.976
P62331	ADP-ribosylation factor 6 OS=Mus musculus GN=Arf6 PE=1 SV=2	1.989
Q8C1N8	Alpha-defensin 22 OS=Mus musculus GN=Defa22 PE=2 SV=1	2.001
P05977	Myosin light chain 1/3, skeletal muscle isoform OS=Mus musculus GN=Myl1 PE=1 SV=2	2.017
Q8BHG3	Cell cycle control protein 50B OS=Mus musculus GN=Tmem30b PE=2 SV=1	2.018
641388684	BACUNI_02644 Outer membrane receptor proteins, mostly Fe transport [Bacteroides uniformis ATCC 8492, unfinished sequence: NZ_AAYH02000044]	2.022
641389817	BACUNI_03777 hypothetical protein [Bacteroides uniformis ATCC 8492, unfinished sequence: NZ_AAYH02000047]	2.049
P61022	Calcineurin B homologous protein 1 OS=Mus musculus GN=Chp1 PE=1 SV=2	2.055
Q64277	ADP-ribosyl cyclase/cyclic ADP-ribose hydrolase 2 OS=Mus musculus GN=Bst1 PE=1 SV=1	2.056
Q9Z1Q5	Chloride intracellular channel protein 1 OS=Mus musculus GN=Clic1 PE=1 SV=3	2.058
641388120	BACUNI_02080 RagB, SusD and hypothetical proteins. [Bacteroides uniformis ATCC 8492, unfinished sequence: NZ_AAYH02000043]	2.06
641387251	BACUNI_01211 RagB, SusD and hypothetical proteins. [Bacteroides uniformis ATCC 8492, unfinished sequence: NZ_AAYH02000039]	2.077
Q9D687	Sodium-dependent neutral amino acid transporter B(0)AT1 OS=Mus musculus GN=Slc6a19 PE=1 SV=1	2.079
637410197	BT1760 glycosylhydrolase [Bacteroides thetaiotaomicron VPI-5482: NC_004663]	2.08
640760538	BVU_0414 major outer membrane protein OmpA [Bacteroides vulgatus ATCC 8482: NC_009614]	2.09
641387385	BACUNI_01345 Cell division protein [Bacteroides uniformis ATCC 8492, unfinished sequence: NZ_AAYH02000040]	2.091
Q9DBM0	ATP-binding cassette sub-family G member 8 OS=Mus musculus GN=Abcg8 PE=2 SV=1	2.107
Q61187	Tumor susceptibility gene 101 protein OS=Mus musculus GN=Tsg101 PE=1 SV=2	2.109
640763032	BVU_2924 putative outer membrane protein, probably involved in nutrient binding [Bacteroides vulgatus ATCC 8482: NC_009614]	2.123
640760990	BVU_0870 periplasmic chaperone for outer membrane proteins Skp [Bacteroides vulgatus ATCC 8482: NC_009614]	2.135
P01655	Ig kappa chain V-III region PC 7132 OS=Mus musculus PE=1 SV=1	2.166
641388682	BACUNI_02642 hypothetical protein [Bacteroides uniformis ATCC 8492, unfinished sequence: NZ_AAYH02000044]	2.167
Q9Z0L8	Gamma-glutamyl hydrolase OS=Mus musculus GN=Ggh PE=1 SV=2	2.168
641389065	BACUNI_03025 Outer membrane protein and related peptidoglycan-associated (lipo)proteins [Bacteroides uniformis ATCC 8492, unfinished sequence: NZ_AAYH02000046]	2.174
637410709	BT2264 outer membrane protein Omp121 [Bacteroides thetaiotaomicron VPI-5482: NC_004663]	2.186
Q9Z261	Claudin-7 OS=Mus musculus GN=Cldn7 PE=1 SV=1	2.189
P07724	Serum albumin OS=Mus musculus GN=Alb PE=1 SV=3	2.201
637409618	BT1194 outer membrane protein, OmpA family [Bacteroides thetaiotaomicron VPI-5482: NC_004663]	2.205
640763216	BVU_3108 TonB-dependent receptor [Bacteroides vulgatus ATCC 8482: NC_009614]	2.205
P40142	Transketolase OS=Mus musculus GN=Tkt PE=1 SV=1	2.219
637412465	BT3984 hypothetical protein [Bacteroides thetaiotaomicron VPI-5482: NC_004663]	2.233
Q9QUH0	Glutaredoxin-1 OS=Mus musculus GN=Glrx PE=1 SV=3	2.251
Q00897	Alpha-1-antitrypsin 1-4 OS=Mus musculus GN=Serpina1d PE=2 SV=1	2.252
Q99JW5	Epithelial cell adhesion molecule OS=Mus musculus GN=Epcam PE=2 SV=1	2.267
637410199	BT1762 putative outer membrane protein, probably involved in nutrient binding [Bacteroides thetaiotaomicron VPI-5482: NC_004663]	2.271
637409924	BT1491 hypothetical protein [Bacteroides thetaiotaomicron VPI-5482: NC_004663]	2.292
Q64455	Receptor-type tyrosine-protein phosphatase eta OS=Mus musculus GN=Ptprj PE=1 SV=2	2.322
O88792	Junctional adhesion molecule A OS=Mus musculus GN=F11r PE=1 SV=2	2.33
Q9WV38	Solute carrier family 2, facilitated glucose transporter member 5 OS=Mus musculus GN=Slc2a5 PE=1 SV=2	2.33
641388231	BACUNI_02191 hypothetical protein [Bacteroides uniformis ATCC 8492, unfinished sequence: NZ_AAYH02000043]	2.346
P08207	Protein S100-A10 OS=Mus musculus GN=S100a10 PE=1 SV=2	2.362
640760424	BVU_0300 putative outer membrane protein, probably involved in nutrient binding [Bacteroides vulgatus ATCC 8482: NC_009614]	2.38
2741687625	Ga0130930_109238 gapA glyceraldehyde-3-phosphate dehydrogenase (NAD+) [Escherichia coli HS115 : Ga0130930_1092]	2.382
Q9WTI7	Unconventional myosin-Ic OS=Mus musculus GN=Myo1c PE=1 SV=2	2.383
Q8K0L2	Ectonucleoside triphosphate diphosphohydrolase 8 OS=Mus musculus GN=Entpd8 PE=1 SV=3	2.4
Q8K0E3	Sodium/myo-inositol cotransporter 2 OS=Mus musculus GN=Slc5a11 PE=2 SV=1	2.408
Q9QYZ9	Serine protease 30 OS=Mus musculus GN=Prss30 PE=2 SV=2	2.441
P00405	Cytochrome c oxidase subunit 2 OS=Mus musculus GN=Mtco2 PE=1 SV=1	2.447
637412486	BT4005 hypothetical protein [Bacteroides thetaiotaomicron VPI-5482: NC_004663]	2.481
637409062	BT0656 hypothetical protein [Bacteroides thetaiotaomicron VPI-5482: NC_004663]	2.496
P21279	Guanine nucleotide-binding protein G(q) subunit alpha OS=Mus musculus GN=Gnaq PE=1 SV=4	2.507
P14434	H-2 class II histocompatibility antigen, A-B alpha chain OS=Mus musculus GN=H2-Aa PE=1 SV=2	2.512
P29391	Ferritin light chain 1 OS=Mus musculus GN=Ftl1 PE=1 SV=2	2.515
640762450	BVU_2336 hypothetical protein [Bacteroides vulgatus ATCC 8482: NC_009614]	2.524
650547341	EUR_15110 phage major capsid protein, HK97 family [Eubacterium rectale DSM 17629 draft genome.: FP929042]	2.53
641390099	BACUNI_04059 Tetratricopeptide repeat. [Bacteroides uniformis ATCC 8492, unfinished sequence: NZ_AAYH02000048]	2.538
637413100	BT4614 hypothetical protein [Bacteroides thetaiotaomicron VPI-5482: NC_004663]	2.565
P21440	Multidrug resistance protein 3 OS=Mus musculus GN=Abcb4 PE=2 SV=2	2.571
Q63ZW7	InaD-like protein OS=Mus musculus GN=Inadl PE=1 SV=2	2.581
640760960	BVU_0840 hypothetical protein [Bacteroides vulgatus ATCC 8482: NC_009614]	2.582
Q9QWG7	Sulfotransferase family cytosolic 1B member 1 OS=Mus musculus GN=Sult1b1 PE=2 SV=2	2.594
637412648	BT4166 putative lipoprotein [Bacteroides thetaiotaomicron VPI-5482: NC_004663]	2.64
641386238	BACUNI_00198 hypothetical protein [Bacteroides uniformis ATCC 8492, unfinished sequence: NZ_AAYH02000030]	2.642
Q8BTJ4	Bis(5'-adenosyl)-triphosphatase enpp4 OS=Mus musculus GN=Enpp4 PE=1 SV=1	2.677
Q5SX40	Myosin-1 OS=Mus musculus GN=Myh1 PE=2 SV=1	2.682
640761496	BVU_1378 hypothetical protein [Bacteroides vulgatus ATCC 8482: NC_009614]	2.684
646119954	FAEPRAA2165_00475 putative Tat pathway signal sequence [Faecalibacterium prausnitzii A2-165: NZ_ACOP02000008]	2.684
641389818	BACUNI_03778 Outer membrane cobalamin receptor protein [Bacteroides uniformis ATCC 8492, unfinished sequence: NZ_AAYH02000047]	2.697
641389816	BACUNI_03776 hypothetical protein [Bacteroides uniformis ATCC 8492, unfinished sequence: NZ_AAYH02000047]	2.698
P51906	Excitatory amino acid transporter 3 OS=Mus musculus GN=Slc1a1 PE=1 SV=2	2.704
640762805	BVU_2693 putative outer membrane protein, probably involved in nutrient binding [Bacteroides vulgatus ATCC 8482: NC_009614]	2.718
Q99MJ6	Na(+)/H(+) exchange regulatory cofactor NHE-RF4 OS=Mus musculus GN=Pdzd3 PE=1 SV=1	2.778
640761314	BVU_1196 glycoside hydrolase family 20 [Bacteroides vulgatus ATCC 8482: NC_009614]	2.779
640760423	BVU_0299 putative outer membrane protein, probably involved in nutrient binding [Bacteroides vulgatus ATCC 8482: NC_009614]	2.792
Q80V42	Carboxypeptidase M OS=Mus musculus GN=Cpm PE=2 SV=2	2.827
637328855	BL1714 BL1714 amino acid/amide ABC transporter substrate-binding protein, HAAT family (TC 3.A.1.4.-) [Bifidobacterium longum NCC2705: NC_004307]	2.836
637410399	BT1956 putative cell surface protein [Bacteroides thetaiotaomicron VPI-5482: NC_004663]	2.839
Q8R0J7	Vacuolar protein sorting-associated protein 37B OS=Mus musculus GN=Vps37b PE=2 SV=1	2.854
P02816	Prolactin-inducible protein homolog OS=Mus musculus GN=Pip PE=2 SV=3	2.872
Q9DCD0	6-phosphogluconate dehydrogenase, decarboxylating OS=Mus musculus GN=Pgd PE=1 SV=3	2.887
637412467	BT3986 putative patatin-like protein [Bacteroides thetaiotaomicron VPI-5482: NC_004663]	2.889
637410198	BT1761 hypothetical protein [Bacteroides thetaiotaomicron VPI-5482: NC_004663]	2.898
Q8BFY6	Peflin OS=Mus musculus GN=Pef1 PE=2 SV=1	2.914
650548051	EUR_22990 hypothetical protein [Eubacterium rectale DSM 17629 draft genome.: FP929042]	2.927
637408724	BT0319 hypothetical protein [Bacteroides thetaiotaomicron VPI-5482: NC_004663]	2.956
640761925	BVU_1807 putative outer membrane protein, probably involved in nutrient binding [Bacteroides vulgatus ATCC 8482: NC_009614]	2.98
P09411	Phosphoglycerate kinase 1 OS=Mus musculus GN=Pgk1 PE=1 SV=4	3.046
P52480	Pyruvate kinase PKM OS=Mus musculus GN=Pkm PE=1 SV=4	3.048
P06745	Glucose-6-phosphate isomerase OS=Mus musculus GN=Gpi PE=1 SV=4	3.055
640760961	BVU_0841 putative outer membrane protein, probably involved in nutrient binding [Bacteroides vulgatus ATCC 8482: NC_009614]	3.07
641388961	BACUNI_02921 Outer membrane receptor for ferrienterochelin and colicins [Bacteroides uniformis ATCC 8492, unfinished sequence: NZ_AAYH02000045]	3.076
640763323	BVU_3216 outer membrane protein X [Bacteroides vulgatus ATCC 8482: NC_009614]	3.106
P62259	14-3-3 protein epsilon OS=Mus musculus GN=Ywhae PE=1 SV=1	3.121
Q9CRY7	Glycerophosphodiester phosphodiesterase domain-containing protein 1 OS=Mus musculus GN=Gdpd1 PE=2 SV=1	3.131
Q8BYF6	Sodium-coupled monocarboxylate transporter 1 OS=Mus musculus GN=Slc5a8 PE=1 SV=1	3.146
640762098	BVU_1980 putative outer membrane protein, probably involved in nutrient binding [Bacteroides vulgatus ATCC 8482: NC_009614]	3.152
P24823	Alkaline phosphatase, placental-like OS=Mus musculus GN=Alppl2 PE=2 SV=2	3.173
Q9QY30	Bile salt export pump OS=Mus musculus GN=Abcb11 PE=1 SV=2	3.199
Q61146	Occludin OS=Mus musculus GN=Ocln PE=1 SV=1	3.32
Q9D869	Calcineurin B homologous protein 2 OS=Mus musculus GN=Chp2 PE=2 SV=4	3.408
Q7TML3	Solute carrier family 35 member F2 OS=Mus musculus GN=Slc35f2 PE=2 SV=2	3.438
O54794	Aquaporin-7 OS=Mus musculus GN=Aqp7 PE=2 SV=1	3.551
Q62082	Myosin regulatory light chain 10 OS=Mus musculus GN=Myl10 PE=2 SV=1	3.575
P53810	Phosphatidylinositol transfer protein alpha isoform OS=Mus musculus GN=Pitpna PE=1 SV=2	3.605
637409320	BT0900 putative tetratricopeptide repeat family protein [Bacteroides thetaiotaomicron VPI-5482: NC_004663]	3.835
640761962	BVU_1844 RagB/SusD domain-containing protein [Bacteroides vulgatus ATCC 8482: NC_009614]	4.244
